# Supplementary material for: An Inflammatory Response-Related Gene Signature Reveals Distinct Survival Outcome and Tumor Microenvironment Characterization in Pancreatic Cancer
Source: Front Mol Biosci. 2022 Jun 8;9:876607. doi: 10.3389/fmolb.2022.876607 (PMC9216734; doi:10.3389/fmolb.2022.876607)
Supplement: Supplementary file 1 [file Table2.XLSX]

## Sheet: Sheet 1
Supplementary Table 4. GO and KEGG analyses of differentially expressed genes between high and low risk group in E-MTAB corhort
ONTOLOGY	ID	Description	GeneRatio	BgRatio	pvalue	p.adjust	qvalue	geneID	Count
BP	GO:0043062	extracellular structure organization	41/286	422/18670	2.45123e-21	9.17496e-18	7.17823e-18	ADAM10/ANXA2P2/CDH1/COL7A1/COL11A1/COL17A1/DPT/ELN/FBLN1/FN1/ITGA6/ITGA2/ITGA3/ITGB1/ITGB4/ITGB6/ITGB8/LAMA3/LAMB3/LAMC2/LOXL2/MFAP4/MMP11/P4HA1/SERPINB5/PLA2G2A/PLOD2/PRSS1/SDC1/SDC4/SPP1/TGFBI/TTR/COL14A1/FBLN5/POSTN/SPINT2/FLRT2/FERMT1/SMOC2/CTRB2	41
BP	GO:0030198	extracellular matrix organization	38/286	368/18670	9.49211e-21	1.77645e-17	1.38984e-17	ADAM10/ANXA2P2/CDH1/COL7A1/COL11A1/COL17A1/DPT/ELN/FBLN1/FN1/ITGA6/ITGA2/ITGA3/ITGB1/ITGB4/ITGB6/ITGB8/LAMA3/LAMB3/LAMC2/LOXL2/MFAP4/MMP11/P4HA1/SERPINB5/PLOD2/PRSS1/SPP1/TGFBI/TTR/COL14A1/FBLN5/POSTN/SPINT2/FLRT2/FERMT1/SMOC2/CTRB2	38
BP	GO:0043588	skin development	30/286	419/18670	2.43611e-12	3.03946e-09	2.37799e-09	ANXA1/CDH3/CLDN4/DSG2/EPHA2/EREG/GJB3/SFN/ITGA6/IRF6/ITGA2/ITGA3/ITGB4/KRT5/KRT6A/KRT7/KRT19/MET/REG3A/PPL/SPRR1B/SCEL/CLDN1/CELSR1/DKK1/ERRFI1/FERMT1/CELA2A/WNT10A/REG3G	30
BP	GO:0031581	hemidesmosome assembly	7/286	12/18670	1.36474e-10	1.14162e-07	8.93176e-08	COL17A1/ITGA6/ITGB4/KRT5/LAMA3/LAMB3/LAMC2	7
BP	GO:0008544	epidermis development	29/286	464/18670	1.52501e-10	1.14162e-07	8.93176e-08	ANXA1/CDH3/COL7A1/COL17A1/CRABP2/DSG2/EPHA2/EREG/SFN/IRF6/KRT5/KRT6A/KRT7/KRT19/LAMA3/LAMB3/LAMC2/REG3A/PPL/SFRP4/SPRR1B/SCEL/CELSR1/DKK1/ERRFI1/FERMT1/CELA2A/WNT10A/REG3G	29
BP	GO:0034330	cell junction organization	21/286	290/18670	4.44607e-09	2.65175e-06	2.07466e-06	APOD/CAV1/CDH1/CDH3/COL17A1/DSG2/EPHA2/F2RL1/FN1/GJB2/ITGA6/ITGA2/ITGB4/KRT5/LAMA3/LAMB3/LAMC2/SDC4/VEGFA/CLDN1/PARD6B	21
BP	GO:0019730	antimicrobial humoral response	14/286	122/18670	5.55564e-09	2.65175e-06	2.07466e-06	CHGA/DMBT1/GAPDH/IGHA1/IGHM/KRT6A/REG3A/PGC/PLA2G1B/PLA2G2A/REG1A/REG1B/SLPI/REG3G	14
BP	GO:0034329	cell junction assembly	19/286	241/18670	6.20224e-09	2.65175e-06	2.07466e-06	APOD/CAV1/CDH1/CDH3/COL17A1/EPHA2/FN1/GJB2/ITGA6/ITGA2/ITGB4/KRT5/LAMA3/LAMB3/LAMC2/SDC4/VEGFA/CLDN1/PARD6B	19
BP	GO:0031589	cell-substrate adhesion	23/286	354/18670	6.3761e-09	2.65175e-06	2.07466e-06	APOD/COL17A1/FBLN1/FN1/ID1/ITGA6/ITGA2/ITGA3/ITGB1/ITGB4/ITGB6/LAMB3/LAMC2/PLAU/RASA1/SDC4/VEGFA/FBLN5/OLFM4/POSTN/CUZD1/FERMT1/SMOC2	23
BP	GO:0043616	keratinocyte proliferation	9/286	43/18670	1.46401e-08	4.7018e-06	3.67856e-06	AREG/CDH3/EFNB2/EREG/SFN/IRF6/REG3A/FERMT1/REG3G	9
BP	GO:0050673	epithelial cell proliferation	25/286	434/18670	1.54152e-08	4.7018e-06	3.67856e-06	AREG/CAV1/CAV2/CDH3/EFNB2/EPHA2/EREG/F3/SFN/ID1/IGF1/IRF6/LOXL2/REG3A/SERPINB5/REG1A/CXCL12/TGFBR3/THBS4/VEGFA/FGFBP1/ERRFI1/FERMT1/REG3G/SGPP2	25
BP	GO:0030260	entry into host cell	14/286	134/18670	1.88424e-08	4.7018e-06	3.67856e-06	CAV1/CAV2/CDH1/CD55/EFNB2/EPHA2/HSPA1A/HSPA1B/ITGA2/ITGB1/ITGB6/KRT6A/MET/CLDN1	14
BP	GO:0044409	entry into host	14/286	134/18670	1.88424e-08	4.7018e-06	3.67856e-06	CAV1/CAV2/CDH1/CD55/EFNB2/EPHA2/HSPA1A/HSPA1B/ITGA2/ITGB1/ITGB6/KRT6A/MET/CLDN1	14
BP	GO:0051806	entry into cell of other organism involved in symbiotic interaction	14/286	134/18670	1.88424e-08	4.7018e-06	3.67856e-06	CAV1/CAV2/CDH1/CD55/EFNB2/EPHA2/HSPA1A/HSPA1B/ITGA2/ITGB1/ITGB6/KRT6A/MET/CLDN1	14
BP	GO:0051828	entry into other organism involved in symbiotic interaction	14/286	134/18670	1.88424e-08	4.7018e-06	3.67856e-06	CAV1/CAV2/CDH1/CD55/EFNB2/EPHA2/HSPA1A/HSPA1B/ITGA2/ITGB1/ITGB6/KRT6A/MET/CLDN1	14
BP	GO:0007044	cell-substrate junction assembly	12/286	97/18670	2.9686e-08	6.94468e-06	5.43333e-06	APOD/COL17A1/FN1/ITGA6/ITGA2/ITGB4/KRT5/LAMA3/LAMB3/LAMC2/SDC4/VEGFA	12
BP	GO:0001666	response to hypoxia	22/286	359/18670	3.92444e-08	8.64069e-06	6.76024e-06	ADM/AQP1/CA9/CAV1/HK2/ITGA2/LDHA/LOXL2/PGK1/PLAU/PLOD2/PTGS2/REG1A/CXCL12/SLC2A1/SOD3/TGFBR3/VEGFA/NDRG1/POSTN/DDIT4/EGLN3	22
BP	GO:0036293	response to decreased oxygen levels	22/286	370/18670	6.68696e-08	1.39052e-05	1.0879e-05	ADM/AQP1/CA9/CAV1/HK2/ITGA2/LDHA/LOXL2/PGK1/PLAU/PLOD2/PTGS2/REG1A/CXCL12/SLC2A1/SOD3/TGFBR3/VEGFA/NDRG1/POSTN/DDIT4/EGLN3	22
BP	GO:1904018	positive regulation of vasculature development	17/286	230/18670	1.01734e-07	2.00415e-05	1.56799e-05	ADM/ANXA1/ANXA3/AQP1/C3/C6/EFNB2/F3/HK2/ITGB1/ITGB8/PTGS2/VEGFA/HMGA2/FGFBP1/SMOC2/HSPB6	17
BP	GO:0045766	positive regulation of angiogenesis	16/286	204/18670	1.07735e-07	2.01627e-05	1.57747e-05	ADM/ANXA1/ANXA3/AQP1/C3/C6/F3/HK2/ITGB1/ITGB8/PTGS2/VEGFA/HMGA2/FGFBP1/SMOC2/HSPB6	16
BP	GO:0070482	response to oxygen levels	22/286	394/18670	1.99438e-07	3.55474e-05	2.78113e-05	ADM/AQP1/CA9/CAV1/HK2/ITGA2/LDHA/LOXL2/PGK1/PLAU/PLOD2/PTGS2/REG1A/CXCL12/SLC2A1/SOD3/TGFBR3/VEGFA/NDRG1/POSTN/DDIT4/EGLN3	22
BP	GO:0007586	digestion	13/286	139/18670	2.26814e-07	3.85892e-05	3.01912e-05	ADRA2A/AQP1/CEL/CLPS/MUC6/PGC/PNLIP/PNLIPRP2/PRSS1/SST/EZR/NMU/CTRB2	13
BP	GO:0035821	modification of morphology or physiology of other organism	14/286	164/18670	2.41503e-07	3.9302e-05	3.07488e-05	ANXA2P2/AQP1/CAV2/CHGA/F2RL1/GAPDH/IFI27/KRT6A/REG3A/REG1A/REG1B/SLPI/HMGA2/REG3G	14
BP	GO:0001704	formation of primary germ layer	12/286	121/18670	3.51692e-07	5.48493e-05	4.29126e-05	COL7A1/COL11A1/EPHA2/FN1/ITGA2/ITGA3/ITGB1/ITGB4/LAMA3/LAMB3/HMGA2/DKK1	12
BP	GO:0051384	response to glucocorticoid	13/286	146/18670	4.01838e-07	5.73628e-05	4.48791e-05	ADM/ANXA1/ANXA3/AQP1/AREG/GJB2/PTGS2/SDC1/SLIT3/WNT7B/CLDN1/ERRFI1/DDIT4	13
BP	GO:0007160	cell-matrix adhesion	16/286	225/18670	4.10494e-07	5.73628e-05	4.48791e-05	APOD/COL17A1/FN1/ITGA6/ITGA2/ITGA3/ITGB1/ITGB4/ITGB6/PLAU/RASA1/SDC4/VEGFA/FBLN5/POSTN/FERMT1	16
BP	GO:0050678	regulation of epithelial cell proliferation	21/286	378/18670	4.13785e-07	5.73628e-05	4.48791e-05	AREG/CAV1/CAV2/CDH3/EFNB2/EREG/F3/SFN/ID1/IGF1/REG3A/SERPINB5/REG1A/CXCL12/TGFBR3/THBS4/VEGFA/FGFBP1/ERRFI1/REG3G/SGPP2	21
BP	GO:0048871	multicellular organismal homeostasis	24/286	485/18670	5.00651e-07	6.69263e-05	5.23613e-05	ALDH1A1/AQP1/AZGP1/CAV1/CDH3/CFTR/CLDN4/GATM/SFN/ID1/IGHA1/IL18/MET/MUC6/PDK4/PIGR/PTGS2/SCNN1A/SPP1/VEGFA/CLDN1/NMU/KDM3A/TMEM119	24
BP	GO:0048545	response to steroid hormone	21/286	385/18670	5.5838e-07	7.20696e-05	5.63853e-05	ADM/ANXA1/ANXA3/AQP1/AREG/CAV1/CDK7/CLDN4/DSG2/GJB2/PTGS2/SDC1/SLIT3/SPP1/SST/WNT7B/CLDN1/ERRFI1/DDIT4/KDM3A/LMO3	21
BP	GO:1901342	regulation of vasculature development	22/286	422/18670	6.4022e-07	7.97048e-05	6.23589e-05	ADAM10/ADM/ANXA1/ANXA3/AQP1/C3/C6/EFNB2/EPHA2/F3/HK2/ID1/ITGB1/ITGB8/PGK1/PTGS2/THBS4/VEGFA/HMGA2/FGFBP1/SMOC2/HSPB6	22
BP	GO:0006959	humoral immune response	20/286	356/18670	6.60125e-07	7.97048e-05	6.23589e-05	C3/C6/C7/CHGA/CD55/DMBT1/GAPDH/IGHA1/IGHM/KRT6A/REG3A/PGC/PLA2G1B/PLA2G2A/POU2AF1/REG1A/REG1B/SLPI/TNFRSF21/REG3G	20
BP	GO:0050900	leukocyte migration	24/286	499/18670	8.31501e-07	9.57945e-05	7.4947e-05	ADAM10/ANXA1/APOD/CAV1/CHGA/F2RL1/FN1/IGHA1/IGHM/ITGA6/ITGA2/ITGA3/ITGB1/PLA2G1B/CCL19/CCL20/SDC1/SDC4/CXCL12/THBS4/VEGFA/SLC16A3/CKLF/IL33	24
BP	GO:0051701	interaction with host	15/286	209/18670	8.44568e-07	9.57945e-05	7.4947e-05	CAV1/CAV2/CDH1/CD55/EFNB2/EPHA2/GAPDH/HSPA1A/HSPA1B/ITGA2/ITGB1/ITGB6/KRT6A/MET/CLDN1	15
BP	GO:0030216	keratinocyte differentiation	18/286	305/18670	1.2003e-06	0.000132139	0.000103382	ANXA1/CDH3/DSG2/EPHA2/EREG/SFN/IRF6/KRT5/KRT6A/KRT7/KRT19/REG3A/PPL/SPRR1B/SCEL/ERRFI1/CELA2A/REG3G	18
BP	GO:0031960	response to corticosteroid	13/286	162/18670	1.32053e-06	0.000141221	0.000110488	ADM/ANXA1/ANXA3/AQP1/AREG/GJB2/PTGS2/SDC1/SLIT3/WNT7B/CLDN1/ERRFI1/DDIT4	13
BP	GO:0030199	collagen fibril organization	8/286	54/18670	1.55317e-06	0.000161486	0.000126342	ANXA2P2/COL11A1/DPT/LOXL2/MMP11/P4HA1/PLOD2/COL14A1	8
BP	GO:1901654	response to ketone	14/286	193/18670	1.73425e-06	0.000175441	0.00013726	AQP1/CA9/CAV1/CFTR/CLDN4/DSG2/GJB2/CCL19/SLIT3/SPP1/TGFBR3/CLDN1/ERRFI1/DDIT4	14
BP	GO:0045765	regulation of angiogenesis	20/286	383/18670	2.0443e-06	0.000201364	0.000157542	ADM/ANXA1/ANXA3/AQP1/C3/C6/EPHA2/F3/HK2/ID1/ITGB1/ITGB8/PGK1/PTGS2/THBS4/VEGFA/HMGA2/FGFBP1/SMOC2/HSPB6	20
BP	GO:0071711	basement membrane organization	6/286	26/18670	2.18145e-06	0.000209364	0.0001638	ITGB1/LAMB3/MMP11/SPINT2/FLRT2/FERMT1	6
BP	GO:0046718	viral entry into host cell	11/286	121/18670	2.5845e-06	0.000241844	0.000189212	CAV1/CAV2/CD55/EFNB2/EPHA2/HSPA1A/HSPA1B/ITGA2/ITGB1/ITGB6/CLDN1	11
BP	GO:0032103	positive regulation of response to external stimulus	18/286	323/18670	2.70968e-06	0.000247374	0.000193539	ADAM10/C3/F2RL1/F3/IL18/ITGA2/MET/PGC/PLA2G2A/PTGS2/CCL19/CXCL12/THBS4/VEGFA/DDX60/SMOC2/IL33/C2CD4B	18
BP	GO:0009913	epidermal cell differentiation	19/286	358/18670	2.92274e-06	0.000260472	0.000203786	ANXA1/CDH3/DSG2/EPHA2/EREG/SFN/IRF6/KRT5/KRT6A/KRT7/KRT19/REG3A/PPL/SFRP4/SPRR1B/SCEL/ERRFI1/CELA2A/REG3G	19
BP	GO:0043434	response to peptide hormone	21/286	436/18670	4.03633e-06	0.000348125	0.000272363	ADM/ANXA1/AREG/CAV1/CAV2/AP3S1/EREG/GJB2/REG3A/PDK4/PLA2G1B/PTGS2/REG1A/REG1B/CXCL12/SLC2A1/TGFBR3/BTG2/TNFSF10/ERRFI1/REG3G	21
BP	GO:0007229	integrin-mediated signaling pathway	10/286	103/18670	4.0923e-06	0.000348125	0.000272363	ADAM10/ITGA6/ITGA2/ITGA3/ITGB1/ITGB4/ITGB6/ITGB8/LAMA3/FERMT1	10
BP	GO:0035987	endodermal cell differentiation	7/286	45/18670	5.07173e-06	0.000421855	0.000330048	COL7A1/COL11A1/FN1/LAMA3/LAMB3/HMGA2/DKK1	7
BP	GO:0033627	cell adhesion mediated by integrin	8/286	68/18670	9.16777e-06	0.000745977	0.000583632	EPHA2/ITGA2/ITGB1/ITGB4/ITGB6/ITGB8/PLAU/FERMT1	8
BP	GO:0010837	regulation of keratinocyte proliferation	6/286	33/18670	9.59005e-06	0.000763735	0.000597526	AREG/CDH3/EFNB2/SFN/REG3A/REG3G	6
BP	GO:0001706	endoderm formation	7/286	50/18670	1.04568e-05	0.000815416	0.000637959	COL7A1/COL11A1/FN1/LAMA3/LAMB3/HMGA2/DKK1	7
BP	GO:0051047	positive regulation of secretion	20/286	428/18670	1.07285e-05	0.000819529	0.000641178	AQP1/CFTR/F2RL1/GAPDH/IGF1/IL1RAP/PLA2G1B/RAB27B/CCL19/SDC1/SDC4/CXCL12/SPP1/EZR/POSTN/NMU/ANO1/FERMT1/IL33/SLC30A8	20
BP	GO:0019058	viral life cycle	17/286	328/18670	1.33227e-05	0.000970831	0.000759552	ANXA2P2/CAV1/CAV2/CD55/EFNB2/EPHA2/HSPA1A/HSPA1B/IFI27/ITGA2/ITGB1/ITGB6/OAS3/SLPI/TOP2A/HMGA2/CLDN1	17
BP	GO:0050708	regulation of protein secretion	21/286	472/18670	1.35299e-05	0.000970831	0.000759552	ADRA2A/ANXA1/CFTR/CHGA/F2RL1/FN1/GAPDH/IGF1/IL1RAP/PLA2G1B/CCL19/SLC2A1/EZR/POSTN/NMU/TNFRSF21/ANO1/FERMT1/G6PC2/IL33/SLC30A8	21
BP	GO:0048333	mesodermal cell differentiation	6/286	35/18670	1.36976e-05	0.000970831	0.000759552	ITGA2/ITGA3/ITGB1/ITGB4/HMGA2/DKK1	6
BP	GO:1903532	positive regulation of secretion by cell	19/286	399/18670	1.37467e-05	0.000970831	0.000759552	CFTR/F2RL1/GAPDH/IGF1/IL1RAP/PLA2G1B/RAB27B/CCL19/SDC1/SDC4/CXCL12/SPP1/EZR/POSTN/NMU/ANO1/FERMT1/IL33/SLC30A8	19
BP	GO:0061844	antimicrobial humoral immune response mediated by antimicrobial peptide	8/286	73/18670	1.5605e-05	0.00108166	0.000846257	GAPDH/KRT6A/REG3A/PGC/PLA2G1B/REG1A/REG1B/REG3G	8
BP	GO:0006721	terpenoid metabolic process	10/286	120/18670	1.6024e-05	0.0010905	0.000853181	ADH1B/ALDH1A1/CLPS/CRABP2/HMGCS2/PNLIP/SDC1/SDC4/TTR/DHRS9	10
BP	GO:0061041	regulation of wound healing	11/286	148/18670	1.79604e-05	0.00120046	0.000939209	ADRA2A/ANXA1/ANXA2P2/CAV1/F2RL1/F3/REG3A/PLAU/PLAUR/SMOC2/REG3G	11
BP	GO:0050679	positive regulation of epithelial cell proliferation	13/286	206/18670	1.83746e-05	0.0012066	0.000944009	AREG/CAV2/CDH3/F3/ID1/IGF1/REG3A/REG1A/CXCL12/THBS4/VEGFA/FGFBP1/REG3G	13
BP	GO:0019674	NAD metabolic process	8/286	76/18670	2.10391e-05	0.00134507	0.00105235	ENO2/GAPDH/HK2/LDHA/NT5E/PFKP/PGK1/PTGS2	8
BP	GO:1903034	regulation of response to wounding	12/286	179/18670	2.12021e-05	0.00134507	0.00105235	ADRA2A/ANXA1/ANXA2P2/CAV1/F2RL1/F3/REG3A/PLAU/PLAUR/SPP1/SMOC2/REG3G	12
BP	GO:0001570	vasculogenesis	8/286	79/18670	2.79788e-05	0.00174541	0.00136556	ADM/CAV1/EPHA2/ITGB8/RASA1/TGFBR3/VEGFA/WNT7B	8
BP	GO:0010810	regulation of cell-substrate adhesion	13/286	215/18670	2.88213e-05	0.00176849	0.00138362	APOD/FBLN1/FN1/ITGA6/ITGA3/PLAU/RASA1/SDC4/VEGFA/OLFM4/POSTN/FERMT1/SMOC2	13
BP	GO:0007369	gastrulation	12/286	185/18670	2.94e-05	0.001774	0.00138793	COL7A1/COL11A1/EPHA2/FN1/ITGA2/ITGA3/ITGB1/ITGB4/LAMA3/LAMB3/HMGA2/DKK1	12
BP	GO:0001667	ameboidal-type cell migration	20/286	461/18670	3.11297e-05	0.001774	0.00138793	ANXA1/ANXA3/EFNB2/EPHA2/FN1/ID1/ITGA2/ITGA3/ITGB1/LOXL2/MET/PTGS2/S100A2/SDC4/VEGFA/FGFBP1/SEMA4B/ANLN/FERMT1/SMOC2	20
BP	GO:0001523	retinoid metabolic process	9/286	104/18670	3.15668e-05	0.001774	0.00138793	ADH1B/ALDH1A1/CLPS/CRABP2/PNLIP/SDC1/SDC4/TTR/DHRS9	9
BP	GO:0010631	epithelial cell migration	17/286	351/18670	3.16508e-05	0.001774	0.00138793	ANXA1/ANXA3/EFNB2/EPHA2/ID1/ITGA2/ITGA3/ITGB1/LOXL2/MET/PTGS2/S100A2/VEGFA/FGFBP1/ANLN/FERMT1/SMOC2	17
BP	GO:0002791	regulation of peptide secretion	21/286	500/18670	3.16977e-05	0.001774	0.00138793	ADRA2A/ANXA1/CFTR/CHGA/F2RL1/FN1/GAPDH/IGF1/IL1RAP/PLA2G1B/CCL19/SLC2A1/EZR/POSTN/NMU/TNFRSF21/ANO1/FERMT1/G6PC2/IL33/SLC30A8	21
BP	GO:0001885	endothelial cell development	7/286	59/18670	3.17548e-05	0.001774	0.00138793	F2RL1/ID1/MET/VEGFA/EZR/WNT7B/CLDN1	7
BP	GO:0050927	positive regulation of positive chemotaxis	5/286	25/18670	3.36584e-05	0.0018527	0.0014495	F2RL1/F3/ITGA2/CXCL12/VEGFA	5
BP	GO:0010838	positive regulation of keratinocyte proliferation	4/286	13/18670	3.45737e-05	0.0018755	0.00146734	AREG/CDH3/REG3A/REG3G	4
BP	GO:0090132	epithelium migration	17/286	354/18670	3.52255e-05	0.00188356	0.00147364	ANXA1/ANXA3/EFNB2/EPHA2/ID1/ITGA2/ITGA3/ITGB1/LOXL2/MET/PTGS2/S100A2/VEGFA/FGFBP1/ANLN/FERMT1/SMOC2	17
BP	GO:0051702	interaction with symbiont	8/286	82/18670	3.67395e-05	0.00193684	0.00151533	ANXA2P2/AQP1/CAV2/F2RL1/FN1/GAPDH/IFI27/HMGA2	8
BP	GO:0050926	regulation of positive chemotaxis	5/286	26/18670	4.1153e-05	0.00213938	0.00167379	F2RL1/F3/ITGA2/CXCL12/VEGFA	5
BP	GO:0090130	tissue migration	17/286	360/18670	4.34658e-05	0.00222866	0.00174365	ANXA1/ANXA3/EFNB2/EPHA2/ID1/ITGA2/ITGA3/ITGB1/LOXL2/MET/PTGS2/S100A2/VEGFA/FGFBP1/ANLN/FERMT1/SMOC2	17
BP	GO:0050921	positive regulation of chemotaxis	10/286	135/18670	4.44618e-05	0.00224893	0.0017595	ADAM10/F2RL1/F3/ITGA2/MET/CCL19/CXCL12/THBS4/VEGFA/SMOC2	10
BP	GO:0016101	diterpenoid metabolic process	9/286	110/18670	4.92538e-05	0.00239344	0.00187256	ADH1B/ALDH1A1/CLPS/CRABP2/PNLIP/SDC1/SDC4/TTR/DHRS9	9
BP	GO:0006735	NADH regeneration	5/286	27/18670	4.98766e-05	0.00239344	0.00187256	ENO2/GAPDH/HK2/PFKP/PGK1	5
BP	GO:0061621	canonical glycolysis	5/286	27/18670	4.98766e-05	0.00239344	0.00187256	ENO2/GAPDH/HK2/PFKP/PGK1	5
BP	GO:0061718	glucose catabolic process to pyruvate	5/286	27/18670	4.98766e-05	0.00239344	0.00187256	ENO2/GAPDH/HK2/PFKP/PGK1	5
BP	GO:0045785	positive regulation of cell adhesion	18/286	403/18670	5.35404e-05	0.00253673	0.00198467	ANXA1/CAV1/CD55/EFNB2/FN1/IGF1/IL18/ITGA6/ITGA2/ITGA3/CCL19/SDC4/CXCL12/VEGFA/ZBTB16/OLFM4/FERMT1/SMOC2	18
BP	GO:0006720	isoprenoid metabolic process	10/286	139/18670	5.70024e-05	0.002667	0.00208659	ADH1B/ALDH1A1/CLPS/CRABP2/HMGCS2/PNLIP/SDC1/SDC4/TTR/DHRS9	10
BP	GO:0006972	hyperosmotic response	5/286	28/18670	5.99631e-05	0.00270412	0.00211563	AQP1/SLC2A1/SST/CLDN1/ERRFI1	5
BP	GO:0061615	glycolytic process through fructose-6-phosphate	5/286	28/18670	5.99631e-05	0.00270412	0.00211563	ENO2/GAPDH/HK2/PFKP/PGK1	5
BP	GO:0061620	glycolytic process through glucose-6-phosphate	5/286	28/18670	5.99631e-05	0.00270412	0.00211563	ENO2/GAPDH/HK2/PFKP/PGK1	5
BP	GO:0035635	entry of bacterium into host cell	4/286	15/18670	6.44255e-05	0.00287077	0.00224601	CAV1/CDH1/KRT6A/MET	4
BP	GO:0019731	antibacterial humoral response	6/286	46/18670	6.86351e-05	0.00302237	0.00236462	DMBT1/IGHA1/IGHM/PGC/PLA2G1B/SLPI	6
BP	GO:0050714	positive regulation of protein secretion	14/286	268/18670	7.09665e-05	0.00308869	0.00241651	CFTR/F2RL1/GAPDH/IGF1/IL1RAP/PLA2G1B/CCL19/EZR/POSTN/NMU/ANO1/FERMT1/IL33/SLC30A8	14
BP	GO:0052547	regulation of peptidase activity	19/286	452/18670	7.48385e-05	0.00321978	0.00251907	AQP1/C3/CAV1/COL7A1/F3/FBLN1/FN1/GAPDH/SFN/SERPINB5/PLAUR/PTGS2/SLPI/SPINK1/VEGFA/TNFSF10/SPINT2/PCSK1N/EGLN3	19
BP	GO:0050891	multicellular organismal water homeostasis	7/286	68/18670	8.02489e-05	0.00341331	0.00267048	AQP1/CFTR/CLDN4/SFN/MET/SCNN1A/CLDN1	7
BP	GO:0072330	monocarboxylic acid biosynthetic process	16/286	343/18670	8.41123e-05	0.00353744	0.0027676	ANXA1/CRABP2/ENO2/GAPDH/HK2/IGF1/LDHA/PDK4/PFKP/PGK1/PLA2G1B/PTGDS/PTGS2/DHRS9/OSBPL3/DDIT4	16
BP	GO:0007173	epidermal growth factor receptor signaling pathway	9/286	119/18670	9.10247e-05	0.00378562	0.00296176	ADRA2A/AREG/EREG/PIGR/PLAUR/GPRC5A/ERRFI1/FAM83A/FAM83B	9
BP	GO:0048146	positive regulation of fibroblast proliferation	6/286	51/18670	0.000123776	0.00509113	0.00398316	ANXA2P2/AQP1/EREG/FN1/IGF1/PLA2G1B	6
BP	GO:0010951	negative regulation of endopeptidase activity	13/286	250/18670	0.000134239	0.00537181	0.00420276	AQP1/C3/COL7A1/GAPDH/SFN/SERPINB5/PLAUR/PTGS2/SLPI/SPINK1/VEGFA/SPINT2/PCSK1N	13
BP	GO:0006090	pyruvate metabolic process	10/286	154/18670	0.000134301	0.00537181	0.00420276	ENO2/GAPDH/HK2/IGF1/LDHA/PDK4/PFKP/PGK1/SLC16A3/DDIT4	10
BP	GO:1901890	positive regulation of cell junction assembly	5/286	33/18670	0.000136017	0.00537181	0.00420276	CAV1/EPHA2/SDC4/VEGFA/CLDN1	5
BP	GO:0050920	regulation of chemotaxis	12/286	217/18670	0.000136665	0.00537181	0.00420276	ADAM10/EFNB2/F2RL1/F3/ITGA2/MET/CCL19/CXCL12/THBS4/VEGFA/SEMA4B/SMOC2	12
BP	GO:0030104	water homeostasis	7/286	74/18670	0.000137776	0.00537181	0.00420276	AQP1/CFTR/CLDN4/SFN/MET/SCNN1A/CLDN1	7
BP	GO:0045683	negative regulation of epidermis development	4/286	18/18670	0.000139282	0.00537455	0.0042049	CDH3/REG3A/FERMT1/REG3G	4
BP	GO:0001707	mesoderm formation	7/286	75/18670	0.000149995	0.00572888	0.00448212	EPHA2/ITGA2/ITGA3/ITGB1/ITGB4/HMGA2/DKK1	7
BP	GO:0002793	positive regulation of peptide secretion	14/286	288/18670	0.000151752	0.00573745	0.00448883	CFTR/F2RL1/GAPDH/IGF1/IL1RAP/PLA2G1B/CCL19/EZR/POSTN/NMU/ANO1/FERMT1/IL33/SLC30A8	14
BP	GO:0007162	negative regulation of cell adhesion	14/286	289/18670	0.000157325	0.00588867	0.00460713	ADAM10/ANXA1/APOD/CDH1/FBLN1/RASA1/SDC4/CXCL12/TGFBI/VEGFA/POSTN/SPINT2/TNFRSF21/FXYD5	14
BP	GO:0007492	endoderm development	7/286	76/18670	0.000163077	0.00604355	0.00472831	COL7A1/COL11A1/FN1/LAMA3/LAMB3/HMGA2/DKK1	7
BP	GO:0044241	lipid digestion	4/286	19/18670	0.000174305	0.00637274	0.00498586	CEL/CLPS/PNLIP/PNLIPRP2	4
BP	GO:0048332	mesoderm morphogenesis	7/286	77/18670	0.000177068	0.00637274	0.00498586	EPHA2/ITGA2/ITGA3/ITGB1/ITGB4/HMGA2/DKK1	7
BP	GO:0051851	modification by host of symbiont morphology or physiology	7/286	77/18670	0.000177068	0.00637274	0.00498586	ANXA2P2/AQP1/CAV2/F2RL1/GAPDH/IFI27/HMGA2	7
BP	GO:0016049	cell growth	19/286	484/18670	0.000181644	0.00647517	0.005066	ADAM10/CDA/CRABP2/FN1/SFN/HSPA1A/HSPA1B/IGF1/ITGB1/REG1A/CXCL12/SLIT3/SPP1/VEGFA/NET1/SEMA4B/FBLN5/POSTN/DCBLD2	19
BP	GO:0006007	glucose catabolic process	5/286	36/18670	0.000208101	0.00731427	0.00572249	ENO2/GAPDH/HK2/PFKP/PGK1	5
BP	GO:0009435	NAD biosynthetic process	6/286	56/18670	0.000209321	0.00731427	0.00572249	ENO2/GAPDH/HK2/PFKP/PGK1/PTGS2	6
BP	GO:0010466	negative regulation of peptidase activity	13/286	262/18670	0.000212999	0.00731427	0.00572249	AQP1/C3/COL7A1/GAPDH/SFN/SERPINB5/PLAUR/PTGS2/SLPI/SPINK1/VEGFA/SPINT2/PCSK1N	13
BP	GO:0015850	organic hydroxy compound transport	13/286	262/18670	0.000212999	0.00731427	0.00572249	ADRA2A/ANXA2P2/AQP1/CAV1/CEL/CFTR/CHGA/PNLIP/CXCL12/SPP1/SLC16A3/OSBPL3/SYT8	13
BP	GO:0002685	regulation of leukocyte migration	11/286	196/18670	0.000227448	0.00773943	0.00605512	ADAM10/ANXA1/APOD/F2RL1/ITGA2/CCL19/CCL20/CXCL12/THBS4/VEGFA/IL33	11
BP	GO:0019320	hexose catabolic process	6/286	57/18670	0.000230976	0.00778867	0.00609364	ALDH1A1/ENO2/GAPDH/HK2/PFKP/PGK1	6
BP	GO:0031099	regeneration	11/286	198/18670	0.000248309	0.00823862	0.00644567	ADM/ANXA1/ANXA3/APOD/IGF1/REG1A/CXCL12/SPP1/TGFBR3/CLDN1/POSTN	11
BP	GO:0001558	regulation of cell growth	17/286	416/18670	0.000248721	0.00823862	0.00644567	ADAM10/CDA/CRABP2/FN1/SFN/HSPA1A/HSPA1B/IGF1/REG1A/CXCL12/SLIT3/SPP1/VEGFA/NET1/SEMA4B/FBLN5/DCBLD2	17
BP	GO:0042119	neutrophil activation	19/286	498/18670	0.000260396	0.00854238	0.00668332	ADAM10/ANXA3/C3/CDA/CD55/F2RL1/HSPA1A/HSPA1B/IL18/PIGR/PLAU/PLAUR/PYGL/S100A11/SLPI/TTR/CRISP3/OLFM4/METTL7A	19
BP	GO:0051222	positive regulation of protein transport	17/286	418/18670	0.000262998	0.00854238	0.00668332	CDH1/CFTR/F2RL1/GAPDH/SFN/IGF1/IL1RAP/PLA2G1B/PTGS2/CCL19/EZR/POSTN/NMU/ANO1/FERMT1/IL33/SLC30A8	17
BP	GO:0060326	cell chemotaxis	14/286	304/18670	0.0002648	0.00854238	0.00668332	ADAM10/ANXA1/CHGA/EPHA2/F2RL1/MET/PLA2G1B/CCL19/CCL20/CXCL12/THBS4/VEGFA/CKLF/SMOC2	14
BP	GO:0002446	neutrophil mediated immunity	19/286	499/18670	0.000267021	0.00854238	0.00668332	ADAM10/ANXA3/C3/CDA/CD55/F2RL1/HSPA1A/HSPA1B/PIGR/PLA2G1B/PLAU/PLAUR/PYGL/S100A11/SLPI/TTR/CRISP3/OLFM4/METTL7A	19
BP	GO:0006970	response to osmotic stress	7/286	83/18670	0.000282785	0.00897003	0.00701791	AQP1/ITGA2/PTGS2/SLC2A1/SST/CLDN1/ERRFI1	7
BP	GO:0060560	developmental growth involved in morphogenesis	12/286	235/18670	0.000285707	0.00898656	0.00703084	AREG/CRABP2/FN1/ITGB1/REG1A/CXCL12/SLIT3/SPP1/VEGFA/WNT7B/SEMA4B/POSTN	12
BP	GO:0046394	carboxylic acid biosynthetic process	18/286	462/18670	0.00029347	0.00915381	0.00716169	ANXA1/CRABP2/ENO2/GAPDH/GATM/HK2/IGF1/LDHA/PDK4/PFKP/PGK1/PLA2G1B/PLOD2/PTGDS/PTGS2/DHRS9/OSBPL3/DDIT4	18
BP	GO:0016053	organic acid biosynthetic process	18/286	463/18670	0.000301191	0.00931701	0.00728937	ANXA1/CRABP2/ENO2/GAPDH/GATM/HK2/IGF1/LDHA/PDK4/PFKP/PGK1/PLA2G1B/PLOD2/PTGDS/PTGS2/DHRS9/OSBPL3/DDIT4	18
BP	GO:0048144	fibroblast proliferation	7/286	84/18670	0.000304514	0.00934258	0.00730938	ANXA2P2/AQP1/EREG/FN1/IGF1/PLA2G1B/WNT7B	7
BP	GO:0031623	receptor internalization	8/286	111/18670	0.000310678	0.00945421	0.00739671	ADM/CAV1/EFNB2/ITGB1/SFRP4/VEGFA/EZR/DKK1	8
BP	GO:0043542	endothelial cell migration	13/286	273/18670	0.000317156	0.00957351	0.00749005	ANXA1/ANXA3/EFNB2/EPHA2/ID1/ITGB1/LOXL2/MET/PTGS2/S100A2/VEGFA/FGFBP1/SMOC2	13
BP	GO:0045682	regulation of epidermis development	7/286	85/18670	0.000327563	0.00973211	0.00761414	CDH3/SFN/REG3A/SFRP4/ERRFI1/FERMT1/REG3G	7
BP	GO:0051817	modification of morphology or physiology of other organism involved in symbiotic interaction	8/286	112/18670	0.000330211	0.00973211	0.00761414	ANXA2P2/AQP1/CAV2/F2RL1/GAPDH/IFI27/KRT6A/HMGA2	8
BP	GO:0070268	cornification	8/286	112/18670	0.000330211	0.00973211	0.00761414	DSG2/KRT5/KRT6A/KRT7/KRT19/PPL/SPRR1B/CELA2A	8
BP	GO:0090303	positive regulation of wound healing	6/286	61/18670	0.000335814	0.00981993	0.00768284	ADRA2A/ANXA1/F3/REG3A/SMOC2/REG3G	6
BP	GO:0006734	NADH metabolic process	5/286	40/18670	0.000345525	0.00982133	0.00768394	ENO2/GAPDH/HK2/PFKP/PGK1	5
BP	GO:0071548	response to dexamethasone	5/286	40/18670	0.000345525	0.00982133	0.00768394	AQP1/GJB2/CLDN1/ERRFI1/DDIT4	5
BP	GO:0050663	cytokine secretion	12/286	240/18670	0.000345928	0.00982133	0.00768394	ANXA1/F2RL1/FN1/GAPDH/IL1RAP/ITGB6/CCL19/EZR/POSTN/TNFRSF21/FERMT1/IL33	12
BP	GO:0038127	ERBB signaling pathway	9/286	142/18670	0.000346357	0.00982133	0.00768394	ADRA2A/AREG/EREG/PIGR/PLAUR/GPRC5A/ERRFI1/FAM83A/FAM83B	9
BP	GO:0002064	epithelial cell development	11/286	207/18670	0.000363336	0.0102253	0.00800001	EPHA2/F2RL1/SFN/ID1/MET/SDC1/VEGFA/EZR/WNT7B/CLDN1/SPINT2	11
BP	GO:0045446	endothelial cell differentiation	8/286	114/18670	0.000372284	0.0103989	0.00813585	ANXA2P2/F2RL1/ID1/MET/VEGFA/EZR/WNT7B/CLDN1	8
BP	GO:0061436	establishment of skin barrier	4/286	23/18670	0.000379454	0.0105207	0.00823112	CLDN4/SFN/MET/CLDN1	4
BP	GO:0061028	establishment of endothelial barrier	5/286	41/18670	0.000388635	0.010696	0.0083683	F2RL1/VEGFA/EZR/WNT7B/CLDN1	5
BP	GO:0051216	cartilage development	11/286	209/18670	0.000394214	0.0107109	0.00837995	ANXA2P2/COL7A1/COL11A1/ITGB8/LOXL2/MGP/TGFBI/COL14A1/WNT7B/ZBTB16/HMGA2	11
BP	GO:0006096	glycolytic process	8/286	115/18670	0.0003949	0.0107109	0.00837995	ENO2/GAPDH/HK2/IGF1/LDHA/PFKP/PGK1/DDIT4	8
BP	GO:0050707	regulation of cytokine secretion	11/286	210/18670	0.000410461	0.0110529	0.0086475	ANXA1/F2RL1/FN1/GAPDH/IL1RAP/CCL19/EZR/POSTN/TNFRSF21/FERMT1/IL33	11
BP	GO:0006757	ATP generation from ADP	8/286	116/18670	0.000418621	0.0111921	0.00875642	ENO2/GAPDH/HK2/IGF1/LDHA/PFKP/PGK1/DDIT4	8
BP	GO:0015701	bicarbonate transport	5/286	42/18670	0.000435686	0.0115658	0.00904874	AQP1/CA9/CA12/CFTR/SLC4A4	5
BP	GO:0019359	nicotinamide nucleotide biosynthetic process	9/286	147/18670	0.000446601	0.0116897	0.00914571	ENO2/GAPDH/HK2/IGF1/LDHA/PFKP/PGK1/PTGS2/DDIT4	9
BP	GO:0019363	pyridine nucleotide biosynthetic process	9/286	147/18670	0.000446601	0.0116897	0.00914571	ENO2/GAPDH/HK2/IGF1/LDHA/PFKP/PGK1/PTGS2/DDIT4	9
BP	GO:0042866	pyruvate biosynthetic process	8/286	119/18670	0.00049682	0.0129139	0.0101035	ENO2/GAPDH/HK2/IGF1/LDHA/PFKP/PGK1/DDIT4	8
BP	GO:0022407	regulation of cell-cell adhesion	16/286	403/18670	0.000516146	0.0132653	0.0103784	ANXA1/CAV1/CDH1/CD55/EFNB2/IGF1/IL18/ITGA6/CCL19/SDC4/CXCL12/VEGFA/ZBTB16/SPINT2/TNFRSF21/FXYD5	16
BP	GO:0072525	pyridine-containing compound biosynthetic process	9/286	150/18670	0.000517427	0.0132653	0.0103784	ENO2/GAPDH/HK2/IGF1/LDHA/PFKP/PGK1/PTGS2/DDIT4	9
BP	GO:0032616	interleukin-13 production	4/286	25/18670	0.000529174	0.0134741	0.0105418	IL1RAP/IL18/TNFRSF21/IL33	4
BP	GO:0043900	regulation of multi-organism process	16/286	405/18670	0.000544491	0.0137705	0.0107736	ANXA2P2/CAV1/CAV2/CD55/F2RL1/GAPDH/IFI27/IGF1/KRT6A/OAS3/PGC/SLPI/SPINK1/TOP2A/HMGA2/DDX60	16
BP	GO:0010811	positive regulation of cell-substrate adhesion	8/286	121/18670	0.000555237	0.013948	0.0109125	FN1/ITGA6/ITGA3/SDC4/VEGFA/OLFM4/FERMT1/SMOC2	8
BP	GO:0046365	monosaccharide catabolic process	6/286	67/18670	0.00055908	0.0139509	0.0109148	ALDH1A1/ENO2/GAPDH/HK2/PFKP/PGK1	6
BP	GO:0001890	placenta development	9/286	152/18670	0.000569574	0.0141186	0.011046	ADM/GJB2/GJB3/ITGB8/KRT19/PTGS2/SPP1/WNT7B/SPINT2	9
BP	GO:0090287	regulation of cellular response to growth factor stimulus	13/286	292/18670	0.000599582	0.014714	0.0115118	CAV1/CAV2/HSPA1A/ITGA3/SFRP4/SFRP5/TGFBR3/VEGFA/FGFBP1/DKK1/MYOF/FERMT1/SMOC2	13
BP	GO:0042742	defense response to bacterium	14/286	330/18670	0.000601455	0.014714	0.0115118	ANXA3/CHGA/DMBT1/EPHA2/F2RL1/IGHA1/IGHM/KRT6A/PGC/PLA2G1B/PLA2G2A/CCL20/SLPI/REG3G	14
BP	GO:0050918	positive chemotaxis	6/286	68/18670	0.000605418	0.0147148	0.0115125	F2RL1/F3/ITGA2/MET/CXCL12/VEGFA	6
BP	GO:0033561	regulation of water loss via skin	4/286	26/18670	0.000617905	0.0148542	0.0116215	CLDN4/SFN/MET/CLDN1	4
BP	GO:0002062	chondrocyte differentiation	8/286	123/18670	0.000619089	0.0148542	0.0116215	ANXA2P2/COL7A1/COL11A1/LOXL2/TGFBI/COL14A1/ZBTB16/HMGA2	8
BP	GO:0006979	response to oxidative stress	17/286	451/18670	0.000624939	0.014899	0.0116566	ANXA1/APOD/AQP1/AREG/GJB2/GPX3/HSPA1A/HSPA1B/LDHA/MET/PON2/PTGS2/CCL19/SDC1/SOD3/NET1/FBLN5	17
BP	GO:0043903	regulation of symbiosis, encompassing mutualism through parasitism	11/286	222/18670	0.000653468	0.0154806	0.0121116	ANXA2P2/CAV1/CAV2/F2RL1/GAPDH/IFI27/KRT6A/OAS3/SLPI/TOP2A/HMGA2	11
BP	GO:0097327	response to antineoplastic agent	7/286	96/18670	0.000685891	0.0159488	0.0124779	ADAM10/AQP1/CDH1/GJB2/CLDN1/ERRFI1/DDIT4	7
BP	GO:0045216	cell-cell junction organization	9/286	156/18670	0.000686812	0.0159488	0.0124779	CAV1/CDH1/CDH3/DSG2/EPHA2/F2RL1/GJB2/CLDN1/PARD6B	9
BP	GO:0019362	pyridine nucleotide metabolic process	10/286	189/18670	0.000690276	0.0159488	0.0124779	ENO2/GAPDH/HK2/IGF1/LDHA/NT5E/PFKP/PGK1/PTGS2/DDIT4	10
BP	GO:0046496	nicotinamide nucleotide metabolic process	10/286	189/18670	0.000690276	0.0159488	0.0124779	ENO2/GAPDH/HK2/IGF1/LDHA/NT5E/PFKP/PGK1/PTGS2/DDIT4	10
BP	GO:1903522	regulation of blood circulation	13/286	297/18670	0.000702052	0.0160255	0.0125379	ADM/ADRA2A/FXYD2/ATP2A3/CAV1/CHGA/DES/DSG2/F2RL1/KCNK1/FXYD1/PTGS2/NMU	13
BP	GO:0030595	leukocyte chemotaxis	11/286	224/18670	0.000703759	0.0160255	0.0125379	ADAM10/ANXA1/CHGA/F2RL1/PLA2G1B/CCL19/CCL20/CXCL12/THBS4/VEGFA/CKLF	11
BP	GO:1904951	positive regulation of establishment of protein localization	17/286	456/18670	0.000706439	0.0160255	0.0125379	CDH1/CFTR/F2RL1/GAPDH/SFN/IGF1/IL1RAP/PLA2G1B/PTGS2/CCL19/EZR/POSTN/NMU/ANO1/FERMT1/IL33/SLC30A8	17
BP	GO:0002825	regulation of T-helper 1 type immune response	4/286	27/18670	0.000716693	0.0160634	0.0125675	ANXA1/IL18/CCL19/IL33	4
BP	GO:0007176	regulation of epidermal growth factor-activated receptor activity	4/286	27/18670	0.000716693	0.0160634	0.0125675	ADRA2A/EREG/GPRC5A/ERRFI1	4
BP	GO:0046031	ADP metabolic process	8/286	126/18670	0.000725865	0.0161721	0.0126526	ENO2/GAPDH/HK2/IGF1/LDHA/PFKP/PGK1/DDIT4	8
BP	GO:0007159	leukocyte cell-cell adhesion	14/286	337/18670	0.000738195	0.0163495	0.0127914	ANXA1/CAV1/CD55/EFNB2/IGF1/IL18/ITGB1/NT5E/CCL19/SDC4/CXCL12/EZR/ZBTB16/TNFRSF21	14
BP	GO:0007565	female pregnancy	10/286	192/18670	0.000779358	0.0171596	0.0134252	ADM/CLDN4/DSG2/FBLN1/GJB2/ITGA2/ITGA3/PTGS2/SLC2A1/SPP1	10
BP	GO:0002687	positive regulation of leukocyte migration	8/286	128/18670	0.000804941	0.0176193	0.0137848	ADAM10/F2RL1/ITGA2/CCL19/CCL20/CXCL12/THBS4/VEGFA	8
BP	GO:0051224	negative regulation of protein transport	10/286	193/18670	0.000811074	0.0176503	0.0138091	ADRA2A/ANXA1/APOD/CHGA/F2RL1/FN1/EZR/TNFRSF21/FERMT1/IL33	10
BP	GO:0022600	digestive system process	7/286	100/18670	0.000874687	0.0185027	0.014476	ADRA2A/AQP1/CEL/MUC6/PNLIP/EZR/NMU	7
BP	GO:0001101	response to acid chemical	14/286	343/18670	0.000875521	0.0185027	0.014476	AQP1/GJB2/GJB3/ITGA2/PDK4/PTGS2/REG1A/CCL19/SST/TGFBR3/VEGFA/WNT7B/CLDN1/DKK1	14
BP	GO:0072524	pyridine-containing compound metabolic process	10/286	195/18670	0.000877697	0.0185027	0.014476	ENO2/GAPDH/HK2/IGF1/LDHA/NT5E/PFKP/PGK1/PTGS2/DDIT4	10
BP	GO:0031100	animal organ regeneration	6/286	73/18670	0.000883505	0.0185027	0.014476	ADM/ANXA3/REG1A/CXCL12/TGFBR3/CLDN1	6
BP	GO:1903524	positive regulation of blood circulation	6/286	73/18670	0.000883505	0.0185027	0.014476	ADM/CAV1/CHGA/F2RL1/PTGS2/NMU	6
BP	GO:0030857	negative regulation of epithelial cell differentiation	5/286	49/18670	0.000895113	0.0185027	0.014476	CAV1/ID1/REG3A/VEGFA/REG3G	5
BP	GO:0001765	membrane raft assembly	3/286	13/18670	0.000907888	0.0185027	0.014476	ANXA2P2/CAV1/CAV2	3
BP	GO:0051451	myoblast migration	3/286	13/18670	0.000907888	0.0185027	0.014476	ANXA1/THBS4/NET1	3
BP	GO:0060100	positive regulation of phagocytosis, engulfment	3/286	13/18670	0.000907888	0.0185027	0.014476	C3/F2RL1/ITGA2	3
BP	GO:0061469	regulation of type B pancreatic cell proliferation	3/286	13/18670	0.000907888	0.0185027	0.014476	REG1A/ERRFI1/SGPP2	3
BP	GO:1905155	positive regulation of membrane invagination	3/286	13/18670	0.000907888	0.0185027	0.014476	C3/F2RL1/ITGA2	3
BP	GO:0052548	regulation of endopeptidase activity	16/286	425/18670	0.000909564	0.0185027	0.014476	AQP1/C3/COL7A1/F3/GAPDH/SFN/SERPINB5/PLAUR/PTGS2/SLPI/SPINK1/VEGFA/TNFSF10/SPINT2/PCSK1N/EGLN3	16
BP	GO:0050830	defense response to Gram-positive bacterium	7/286	101/18670	0.000927746	0.0187706	0.0146856	CHGA/DMBT1/EPHA2/KRT6A/PLA2G1B/PLA2G2A/REG3G	7
BP	GO:0000302	response to reactive oxygen species	11/286	232/18670	0.000938279	0.0188816	0.0147724	ANXA1/APOD/AQP1/AREG/LDHA/MET/CCL19/SDC1/SOD3/NET1/FBLN5	11
BP	GO:1904950	negative regulation of establishment of protein localization	10/286	197/18670	0.000948751	0.0189003	0.014787	ADRA2A/ANXA1/APOD/CHGA/F2RL1/FN1/EZR/TNFRSF21/FERMT1/IL33	10
BP	GO:1903036	positive regulation of response to wounding	6/286	74/18670	0.000949305	0.0189003	0.014787	ADRA2A/ANXA1/F3/REG3A/SMOC2/REG3G	6
BP	GO:0003158	endothelium development	8/286	132/18670	0.000983848	0.0194843	0.015244	ANXA2P2/F2RL1/ID1/MET/VEGFA/EZR/WNT7B/CLDN1	8
BP	GO:0048588	developmental cell growth	11/286	234/18670	0.00100605	0.0198192	0.015506	CRABP2/FN1/IGF1/ITGB1/REG1A/CXCL12/SLIT3/SPP1/VEGFA/SEMA4B/POSTN	11
BP	GO:0016052	carbohydrate catabolic process	10/286	199/18670	0.00102446	0.0200761	0.015707	ALDH1A1/ENO2/GAPDH/HK2/IGF1/LDHA/PFKP/PGK1/PYGL/DDIT4	10
BP	GO:0048259	regulation of receptor-mediated endocytosis	7/286	103/18670	0.00104146	0.020303	0.0158845	ANXA2P2/C3/EFNB2/CCL19/SFRP4/VEGFA/DKK1	7
BP	GO:0048608	reproductive structure development	16/286	431/18670	0.00105323	0.0204261	0.0159809	ADM/ANXA1/EREG/GJB2/GJB3/ITGB8/KRT19/SERPINB5/PTGS2/SDC1/SLIT3/SPP1/VEGFA/WNT7B/TNFSF10/SPINT2	16
BP	GO:0048260	positive regulation of receptor-mediated endocytosis	5/286	51/18670	0.00107559	0.0206059	0.0161215	ANXA2P2/C3/CCL19/SFRP4/VEGFA	5
BP	GO:0098742	cell-cell adhesion via plasma-membrane adhesion molecules	12/286	273/18670	0.00107729	0.0206059	0.0161215	ANXA3/CDH1/CDH3/CLDN4/DSG2/IL1RAP/ITGB1/REG3A/CLDN1/CELSR1/FXYD5/AMIGO2	12
BP	GO:0071549	cellular response to dexamethasone stimulus	4/286	30/18670	0.00107951	0.0206059	0.0161215	AQP1/GJB2/ERRFI1/DDIT4	4
BP	GO:0006165	nucleoside diphosphate phosphorylation	8/286	134/18670	0.00108452	0.0206059	0.0161215	ENO2/GAPDH/HK2/IGF1/LDHA/PFKP/PGK1/DDIT4	8
BP	GO:0014812	muscle cell migration	7/286	104/18670	0.00110227	0.0208374	0.0163026	ANXA1/IGF1/ITGA2/PLAU/THBS4/NET1/POSTN	7
BP	GO:0048732	gland development	16/286	434/18670	0.001132	0.0211854	0.0165749	ANXA1/AREG/CAV1/CDH1/EPHA2/HK2/IRF6/ITGA2/MET/SERPINB5/REG1A/TGFBR3/VEGFA/WNT7B/CLDN1/WNT10A	16
BP	GO:0061458	reproductive system development	16/286	434/18670	0.001132	0.0211854	0.0165749	ADM/ANXA1/EREG/GJB2/GJB3/ITGB8/KRT19/SERPINB5/PTGS2/SDC1/SLIT3/SPP1/VEGFA/WNT7B/TNFSF10/SPINT2	16
BP	GO:0007498	mesoderm development	8/286	135/18670	0.00113786	0.0211891	0.0165777	EPHA2/ITGA2/ITGA3/ITGB1/ITGB4/VEGFA/HMGA2/DKK1	8
BP	GO:0046939	nucleotide phosphorylation	8/286	136/18670	0.00119326	0.0221108	0.0172989	ENO2/GAPDH/HK2/IGF1/LDHA/PFKP/PGK1/DDIT4	8
BP	GO:0006898	receptor-mediated endocytosis	13/286	316/18670	0.00123624	0.0227943	0.0178337	ADM/ANXA2P2/C3/CAV1/CAV2/EFNB2/IGHA1/ITGB1/CCL19/SFRP4/VEGFA/EZR/DKK1	13
BP	GO:0031638	zymogen activation	5/286	53/18670	0.00128173	0.0235173	0.0183993	ANXA2P2/KLK1/PGK1/PLAU/CUZD1	5
BP	GO:0009135	purine nucleoside diphosphate metabolic process	8/286	138/18670	0.00131053	0.0237676	0.0185951	ENO2/GAPDH/HK2/IGF1/LDHA/PFKP/PGK1/DDIT4	8
BP	GO:0009179	purine ribonucleoside diphosphate metabolic process	8/286	138/18670	0.00131053	0.0237676	0.0185951	ENO2/GAPDH/HK2/IGF1/LDHA/PFKP/PGK1/DDIT4	8
BP	GO:0010634	positive regulation of epithelial cell migration	9/286	171/18670	0.00131442	0.0237676	0.0185951	ANXA1/ANXA3/ITGA2/ITGA3/MET/PTGS2/VEGFA/FGFBP1/SMOC2	9
BP	GO:0030193	regulation of blood coagulation	6/286	79/18670	0.00133667	0.0240537	0.0188189	ANXA2P2/CAV1/F2RL1/F3/PLAU/PLAUR	6
BP	GO:0006733	oxidoreduction coenzyme metabolic process	10/286	207/18670	0.00137843	0.0246285	0.0192687	ENO2/GAPDH/HK2/IGF1/LDHA/NT5E/PFKP/PGK1/PTGS2/DDIT4	10
BP	GO:0043312	neutrophil degranulation	17/286	485/18670	0.00138178	0.0246285	0.0192687	ADAM10/ANXA3/C3/CDA/CD55/HSPA1A/HSPA1B/PIGR/PLAU/PLAUR/PYGL/S100A11/SLPI/TTR/CRISP3/OLFM4/METTL7A	17
BP	GO:0051883	killing of cells in other organism involved in symbiotic interaction	3/286	15/18670	0.00141196	0.0246961	0.0193215	F2RL1/GAPDH/KRT6A	3
BP	GO:0060099	regulation of phagocytosis, engulfment	3/286	15/18670	0.00141196	0.0246961	0.0193215	C3/F2RL1/ITGA2	3
BP	GO:0071474	cellular hyperosmotic response	3/286	15/18670	0.00141196	0.0246961	0.0193215	AQP1/SLC2A1/ERRFI1	3
BP	GO:2001028	positive regulation of endothelial cell chemotaxis	3/286	15/18670	0.00141196	0.0246961	0.0193215	MET/VEGFA/SMOC2	3
BP	GO:0001659	temperature homeostasis	9/286	173/18670	0.00142501	0.0247248	0.019344	ALDH1A1/CAV1/GATM/ID1/IL18/PTGS2/VEGFA/NMU/KDM3A	9
BP	GO:1900046	regulation of hemostasis	6/286	80/18670	0.00142681	0.0247248	0.019344	ANXA2P2/CAV1/F2RL1/F3/PLAU/PLAUR	6
BP	GO:0009185	ribonucleoside diphosphate metabolic process	8/286	140/18670	0.00143679	0.0247829	0.0193895	ENO2/GAPDH/HK2/IGF1/LDHA/PFKP/PGK1/DDIT4	8
BP	GO:0002283	neutrophil activation involved in immune response	17/286	488/18670	0.00147562	0.025311	0.0198027	ADAM10/ANXA3/C3/CDA/CD55/HSPA1A/HSPA1B/PIGR/PLAU/PLAUR/PYGL/S100A11/SLPI/TTR/CRISP3/OLFM4/METTL7A	17
BP	GO:0006006	glucose metabolic process	10/286	209/18670	0.00148093	0.025311	0.0198027	APOD/ENO2/GAPDH/HK2/IGF1/PDK4/PFKP/PGK1/FAM3C/G6PC2	10
BP	GO:0018108	peptidyl-tyrosine phosphorylation	14/286	363/18670	0.00149884	0.0253485	0.0198319	ADRA2A/AREG/CAV1/EPHA2/EREG/IGF1/IL18/MET/SPINK1/THBS4/VEGFA/WEE1/GPRC5A/ERRFI1	14
BP	GO:0045861	negative regulation of proteolysis	14/286	363/18670	0.00149884	0.0253485	0.0198319	AQP1/C3/COL7A1/CD55/GAPDH/SFN/SERPINB5/PLAUR/PTGS2/SLPI/SPINK1/VEGFA/SPINT2/PCSK1N	14
BP	GO:0050709	negative regulation of protein secretion	8/286	141/18670	0.00150343	0.0253485	0.0198319	ADRA2A/ANXA1/CHGA/F2RL1/FN1/EZR/TNFRSF21/IL33	8
BP	GO:0009612	response to mechanical stimulus	10/286	210/18670	0.00153445	0.0257554	0.0201503	AQP1/COL11A1/ITGA2/PPL/PTGS2/CXCL12/SLC2A1/BTG2/SCEL/POSTN	10
BP	GO:0018212	peptidyl-tyrosine modification	14/286	366/18670	0.00161839	0.0270431	0.0211578	ADRA2A/AREG/CAV1/EPHA2/EREG/IGF1/IL18/MET/SPINK1/THBS4/VEGFA/WEE1/GPRC5A/ERRFI1	14
BP	GO:0030879	mammary gland development	8/286	143/18670	0.00164409	0.0272806	0.0213436	AREG/CAV1/EPHA2/HK2/IRF6/ITGA2/VEGFA/WNT7B	8
BP	GO:0019318	hexose metabolic process	11/286	249/18670	0.00165448	0.0272806	0.0213436	ALDH1A1/APOD/ENO2/GAPDH/HK2/IGF1/PDK4/PFKP/PGK1/FAM3C/G6PC2	11
BP	GO:0071560	cellular response to transforming growth factor beta stimulus	11/286	249/18670	0.00165448	0.0272806	0.0213436	CAV1/CAV2/HSPA1A/ID1/ITGA3/TGFBR3/CLDN1/POSTN/LEFTY1/FERMT1/WNT10A	11
BP	GO:0016114	terpenoid biosynthetic process	3/286	16/18670	0.00171821	0.0280756	0.0219656	CRABP2/HMGCS2/DHRS9	3
BP	GO:1905153	regulation of membrane invagination	3/286	16/18670	0.00171821	0.0280756	0.0219656	C3/F2RL1/ITGA2	3
BP	GO:0048145	regulation of fibroblast proliferation	6/286	83/18670	0.00172519	0.0280756	0.0219656	ANXA2P2/AQP1/EREG/FN1/IGF1/PLA2G1B	6
BP	GO:0050818	regulation of coagulation	6/286	84/18670	0.00183447	0.0297248	0.0232559	ANXA2P2/CAV1/F2RL1/F3/PLAU/PLAUR	6
BP	GO:0005996	monosaccharide metabolic process	12/286	292/18670	0.00190177	0.0306824	0.0240051	ALDH1A1/APOD/ENO2/GAPDH/HK2/IGF1/PDK4/PFKP/PGK1/SLC2A1/FAM3C/G6PC2	12
BP	GO:0071385	cellular response to glucocorticoid stimulus	5/286	58/18670	0.00192348	0.0308994	0.0241749	ANXA1/AQP1/GJB2/ERRFI1/DDIT4	5
BP	GO:0032963	collagen metabolic process	7/286	115/18670	0.00197249	0.0315514	0.0246849	ID1/ITGA2/ITGB1/MFAP4/MMP11/PLOD2/ERRFI1	7
BP	GO:0071559	response to transforming growth factor beta	11/286	255/18670	0.00199492	0.0317745	0.0248595	CAV1/CAV2/HSPA1A/ID1/ITGA3/TGFBR3/CLDN1/POSTN/LEFTY1/FERMT1/WNT10A	11
BP	GO:0009166	nucleotide catabolic process	9/286	182/18670	0.00201902	0.0319963	0.0250331	ENO2/GAPDH/HK2/IGF1/LDHA/NT5E/PFKP/PGK1/DDIT4	9
BP	GO:0002792	negative regulation of peptide secretion	8/286	148/18670	0.00204154	0.0319963	0.0250331	ADRA2A/ANXA1/CHGA/F2RL1/FN1/EZR/TNFRSF21/IL33	8
BP	GO:0050730	regulation of peptidyl-tyrosine phosphorylation	11/286	256/18670	0.00205685	0.0319963	0.0250331	ADRA2A/AREG/CAV1/EREG/IGF1/IL18/SPINK1/THBS4/VEGFA/GPRC5A/ERRFI1	11
BP	GO:0051709	regulation of killing of cells of other organism	3/286	17/18670	0.0020629	0.0319963	0.0250331	F2RL1/GAPDH/KRT6A	3
BP	GO:0051818	disruption of cells of other organism involved in symbiotic interaction	3/286	17/18670	0.0020629	0.0319963	0.0250331	F2RL1/GAPDH/KRT6A	3
BP	GO:2000811	negative regulation of anoikis	3/286	17/18670	0.0020629	0.0319963	0.0250331	CAV1/ITGB1/PDK4	3
BP	GO:0042058	regulation of epidermal growth factor receptor signaling pathway	6/286	86/18670	0.00206869	0.0319963	0.0250331	ADRA2A/AREG/EREG/PLAUR/GPRC5A/ERRFI1	6
BP	GO:0009127	purine nucleoside monophosphate biosynthetic process	9/286	183/18670	0.00209567	0.0321479	0.0251516	ENO2/GAPDH/HK2/IGF1/LDHA/PFKP/PGK1/PAICS/DDIT4	9
BP	GO:0009168	purine ribonucleoside monophosphate biosynthetic process	9/286	183/18670	0.00209567	0.0321479	0.0251516	ENO2/GAPDH/HK2/IGF1/LDHA/PFKP/PGK1/PAICS/DDIT4	9
BP	GO:0071634	regulation of transforming growth factor beta production	4/286	36/18670	0.00215926	0.0326178	0.0255193	CDH3/ITGB6/ITGB8/PTGS2	4
BP	GO:0071709	membrane assembly	4/286	36/18670	0.00215926	0.0326178	0.0255193	ANXA2P2/CAV1/CAV2/CEL	4
BP	GO:2000516	positive regulation of CD4-positive, alpha-beta T cell activation	4/286	36/18670	0.00215926	0.0326178	0.0255193	ANXA1/CD55/IL18/CCL19	4
BP	GO:0002526	acute inflammatory response	10/286	220/18670	0.00216116	0.0326178	0.0255193	C3/C6/C7/CD55/F3/FN1/REG3A/PTGS2/REG3G/C2CD4B	10
BP	GO:0002690	positive regulation of leukocyte chemotaxis	6/286	87/18670	0.00219394	0.0329796	0.0258023	ADAM10/F2RL1/CCL19/CXCL12/THBS4/VEGFA	6
BP	GO:0001819	positive regulation of cytokine production	16/286	464/18670	0.00223392	0.0334463	0.0261675	ADRA2A/ANXA1/C3/EREG/F2RL1/GAPDH/HSPA1A/HSPA1B/IL1RAP/IL18/PTGS2/CCL19/POSTN/DDX60/FERMT1/IL33	16
BP	GO:0044706	multi-multicellular organism process	10/286	222/18670	0.00230829	0.0344221	0.0269309	ADM/CLDN4/DSG2/FBLN1/GJB2/ITGA2/ITGA3/PTGS2/SLC2A1/SPP1	10
BP	GO:1901888	regulation of cell junction assembly	6/286	88/18670	0.00232482	0.0344942	0.0269873	APOD/CAV1/EPHA2/SDC4/VEGFA/CLDN1	6
BP	GO:0051346	negative regulation of hydrolase activity	16/286	466/18670	0.00233156	0.0344942	0.0269873	ANXA1/AQP1/C3/COL7A1/GAPDH/SFN/SERPINB5/PLAUR/PTGS2/SLPI/SPINK1/VEGFA/SPINT2/PCSK1N/PPP1R1B/PHACTR3	16
BP	GO:0048846	axon extension involved in axon guidance	4/286	37/18670	0.00239219	0.034774	0.0272062	CXCL12/SLIT3/VEGFA/SEMA4B	4
BP	GO:0090050	positive regulation of cell migration involved in sprouting angiogenesis	4/286	37/18670	0.00239219	0.034774	0.0272062	ANXA1/PTGS2/VEGFA/FGFBP1	4
BP	GO:1902284	neuron projection extension involved in neuron projection guidance	4/286	37/18670	0.00239219	0.034774	0.0272062	CXCL12/SLIT3/VEGFA/SEMA4B	4
BP	GO:0001952	regulation of cell-matrix adhesion	7/286	119/18670	0.00239521	0.034774	0.0272062	APOD/PLAU/RASA1/SDC4/VEGFA/POSTN/FERMT1	7
BP	GO:0045604	regulation of epidermal cell differentiation	5/286	61/18670	0.00240622	0.034774	0.0272062	SFN/REG3A/SFRP4/ERRFI1/REG3G	5
BP	GO:0071384	cellular response to corticosteroid stimulus	5/286	61/18670	0.00240622	0.034774	0.0272062	ANXA1/AQP1/GJB2/ERRFI1/DDIT4	5
BP	GO:0090196	regulation of chemokine secretion	3/286	18/18670	0.00244763	0.0351924	0.0275336	F2RL1/POSTN/IL33	3
BP	GO:0032602	chemokine production	6/286	89/18670	0.0024615	0.0351924	0.0275336	APOD/EPHA2/F2RL1/IL18/POSTN/IL33	6
BP	GO:0031424	keratinization	10/286	224/18670	0.00246338	0.0351924	0.0275336	CDH3/DSG2/SFN/KRT5/KRT6A/KRT7/KRT19/PPL/SPRR1B/CELA2A	10
BP	GO:0045807	positive regulation of endocytosis	8/286	153/18670	0.00251104	0.0356496	0.0278913	ANXA2P2/C3/F2RL1/ITGA2/CCL19/SFRP4/VEGFA/TSPAN1	8
BP	GO:1901292	nucleoside phosphate catabolic process	9/286	188/18670	0.00251443	0.0356496	0.0278913	ENO2/GAPDH/HK2/IGF1/LDHA/NT5E/PFKP/PGK1/DDIT4	9
BP	GO:0031640	killing of cells of other organism	5/286	62/18670	0.00258509	0.0362396	0.0283529	CHGA/F2RL1/GAPDH/KRT6A/REG3G	5
BP	GO:0044364	disruption of cells of other organism	5/286	62/18670	0.00258509	0.0362396	0.0283529	CHGA/F2RL1/GAPDH/KRT6A/REG3G	5
BP	GO:0046635	positive regulation of alpha-beta T cell activation	5/286	62/18670	0.00258509	0.0362396	0.0283529	ANXA1/CD55/IL18/CCL19/ZBTB16	5
BP	GO:0034404	nucleobase-containing small molecule biosynthetic process	10/286	226/18670	0.00262672	0.0366235	0.0286533	CDA/ENO2/GAPDH/HK2/IGF1/LDHA/NT5E/PFKP/PGK1/DDIT4	10
BP	GO:0050892	intestinal absorption	4/286	38/18670	0.00264183	0.0366235	0.0286533	ADRA2A/CEL/PNLIP/EZR	4
BP	GO:0071604	transforming growth factor beta production	4/286	38/18670	0.00264183	0.0366235	0.0286533	CDH3/ITGB6/ITGB8/PTGS2	4
BP	GO:0001935	endothelial cell proliferation	9/286	191/18670	0.00279591	0.0386166	0.0302126	CAV1/CAV2/EPHA2/F3/LOXL2/CXCL12/THBS4/VEGFA/FGFBP1	9
BP	GO:0030856	regulation of epithelial cell differentiation	8/286	156/18670	0.00283088	0.0389558	0.0304779	CAV1/SFN/ID1/REG3A/SFRP4/VEGFA/ERRFI1/REG3G	8
BP	GO:0002922	positive regulation of humoral immune response	3/286	19/18670	0.00287388	0.0394026	0.0308275	C3/C6/PGC	3
BP	GO:0043112	receptor metabolic process	9/286	192/18670	0.00289509	0.0395486	0.0309417	ADM/ANXA2P2/CAV1/EFNB2/ITGB1/SFRP4/VEGFA/EZR/DKK1	9
BP	GO:0060135	maternal process involved in female pregnancy	5/286	64/18670	0.00297146	0.0404443	0.0316425	DSG2/GJB2/ITGA3/PTGS2/SPP1	5
BP	GO:0007043	cell-cell junction assembly	7/286	124/18670	0.00301802	0.0409291	0.0320218	CAV1/CDH1/CDH3/EPHA2/GJB2/CLDN1/PARD6B	7
BP	GO:0009132	nucleoside diphosphate metabolic process	8/286	158/18670	0.00306116	0.0411776	0.0322162	ENO2/GAPDH/HK2/IGF1/LDHA/PFKP/PGK1/DDIT4	8
BP	GO:1901184	regulation of ERBB signaling pathway	6/286	93/18670	0.00306934	0.0411776	0.0322162	ADRA2A/AREG/EREG/PLAUR/GPRC5A/ERRFI1	6
BP	GO:1901655	cellular response to ketone	6/286	93/18670	0.00306934	0.0411776	0.0322162	AQP1/CFTR/GJB2/SPP1/ERRFI1/DDIT4	6
BP	GO:0006940	regulation of smooth muscle contraction	5/286	65/18670	0.00317952	0.0423884	0.0331635	ADRA2A/CAV1/ITGA2/PTGS2/NMU	5
BP	GO:0019835	cytolysis	4/286	40/18670	0.00319357	0.0423884	0.0331635	C6/C7/KRT6A/REG3G	4
BP	GO:0071470	cellular response to osmotic stress	4/286	40/18670	0.00319357	0.0423884	0.0331635	AQP1/PTGS2/SLC2A1/ERRFI1	4
BP	GO:0006754	ATP biosynthetic process	8/286	160/18670	0.00330578	0.0437227	0.0342075	ENO2/GAPDH/HK2/IGF1/LDHA/PFKP/PGK1/DDIT4	8
BP	GO:0002827	positive regulation of T-helper 1 type immune response	3/286	20/18670	0.00334304	0.0437518	0.0342302	ANXA1/IL18/CCL19	3
BP	GO:0070828	heterochromatin organization	3/286	20/18670	0.00334304	0.0437518	0.0342302	HMGA1/LOXL2/HMGA2	3
BP	GO:0090195	chemokine secretion	3/286	20/18670	0.00334304	0.0437518	0.0342302	F2RL1/POSTN/IL33	3
BP	GO:0061448	connective tissue development	11/286	273/18670	0.00337168	0.0439457	0.0343819	ANXA2P2/COL7A1/COL11A1/ITGB8/LOXL2/MGP/TGFBI/COL14A1/WNT7B/ZBTB16/HMGA2	11
BP	GO:0022604	regulation of cell morphogenesis	16/286	484/18670	0.00338134	0.0439457	0.0343819	ADAM10/ANXA1/CRABP2/FBLN1/FN1/ID1/RASA1/REG1A/CXCL12/SPP1/VEGFA/EZR/SEMA4B/OLFM4/POSTN/FGD6	16
BP	GO:0009156	ribonucleoside monophosphate biosynthetic process	9/286	197/18670	0.00343344	0.0444684	0.0347909	ENO2/GAPDH/HK2/IGF1/LDHA/PFKP/PGK1/PAICS/DDIT4	9
BP	GO:0042572	retinol metabolic process	4/286	41/18670	0.0034968	0.0448238	0.0350689	ADH1B/ALDH1A1/TTR/DHRS9	4
BP	GO:0044091	membrane biogenesis	4/286	41/18670	0.0034968	0.0448238	0.0350689	ANXA2P2/CAV1/CAV2/CEL	4
BP	GO:0150077	regulation of neuroinflammatory response	4/286	41/18670	0.0034968	0.0448238	0.0350689	IGF1/IL18/PTGS2/IL33	4
BP	GO:0010595	positive regulation of endothelial cell migration	7/286	128/18670	0.00359985	0.0459872	0.0359791	ANXA1/ANXA3/MET/PTGS2/VEGFA/FGFBP1/SMOC2	7
BP	GO:0031214	biomineral tissue development	8/286	163/18670	0.00370087	0.0471168	0.0368629	ANXA2P2/IGF1/MGP/OMD/PTGS2/SPP1/FAM83H/TMEM119	8
BP	GO:0034754	cellular hormone metabolic process	7/286	129/18670	0.0037578	0.0476795	0.0373031	ADH1B/ADM/ALDH1A1/CRABP2/SPP1/TTR/DHRS9	7
BP	GO:0051591	response to cAMP	6/286	97/18670	0.00378284	0.047835	0.0374248	AQP1/AREG/CFTR/LDHA/SDC1/EZR	6
BP	GO:0032332	positive regulation of chondrocyte differentiation	3/286	21/18670	0.00385643	0.0481154	0.0376441	ANXA2P2/LOXL2/ZBTB16	3
BP	GO:0032674	regulation of interleukin-5 production	3/286	21/18670	0.00385643	0.0481154	0.0376441	IL1RAP/TNFRSF21/IL33	3
BP	GO:0032682	negative regulation of chemokine production	3/286	21/18670	0.00385643	0.0481154	0.0376441	APOD/EPHA2/F2RL1	3
BP	GO:0060713	labyrinthine layer morphogenesis	3/286	21/18670	0.00385643	0.0481154	0.0376441	ADM/WNT7B/SPINT2	3
BP	GO:0002042	cell migration involved in sprouting angiogenesis	6/286	98/18670	0.00397895	0.0494791	0.0387111	ANXA1/EFNB2/ITGB1/PTGS2/VEGFA/FGFBP1	6
BP	GO:0045862	positive regulation of proteolysis	13/286	363/18670	0.00411445	0.0509947	0.0398968	ADRA2A/C3/C6/CAV1/F3/FBLN1/FN1/HSPA1A/HSPA1B/TNFSF10/ZFAND2A/IL33/EGLN3	13
BP	GO:0090092	regulation of transmembrane receptor protein serine/threonine kinase signaling pathway	10/286	241/18670	0.00414724	0.0509954	0.0398974	CAV1/CAV2/HSPA1A/ITGA3/SFRP4/SFRP5/TGFBR3/LEFTY1/DKK1/FERMT1	10
BP	GO:0042088	T-helper 1 type immune response	4/286	43/18670	0.00416078	0.0509954	0.0398974	ANXA1/IL18/CCL19/IL33	4
BP	GO:0099054	presynapse assembly	4/286	43/18670	0.00416078	0.0509954	0.0398974	CEL/EFNB2/IL1RAP/DKK1	4
BP	GO:0030278	regulation of ossification	9/286	203/18670	0.00418012	0.0509954	0.0398974	AREG/ID1/IGF1/MGP/OMD/WNT7B/ZBTB16/DKK1/TMEM119	9
BP	GO:0030100	regulation of endocytosis	11/286	281/18670	0.004189	0.0509954	0.0398974	ANXA2P2/C3/CAV1/EFNB2/F2RL1/ITGA2/CCL19/SFRP4/VEGFA/TSPAN1/DKK1	11
BP	GO:0009914	hormone transport	12/286	322/18670	0.00420356	0.0509954	0.0398974	ADM/ADRA2A/ANXA1/CFTR/CHGA/SLC2A1/SPP1/TTR/NMU/ANO1/G6PC2/SLC30A8	12
BP	GO:0010038	response to metal ion	13/286	364/18670	0.00420988	0.0509954	0.0398974	AQP1/CAV1/CDH1/LOXL2/MT1G/PTGS2/SDC1/SOD3/CLDN1/NDRG1/SYT8/S100A16/SLC30A8	13
BP	GO:0034446	substrate adhesion-dependent cell spreading	6/286	100/18670	0.00439363	0.0519279	0.0406269	FBLN1/FN1/LAMB3/LAMC2/OLFM4/POSTN	6
BP	GO:0009266	response to temperature stimulus	10/286	243/18670	0.00439387	0.0519279	0.0406269	ADM/HSPA1A/HSPA1B/IGF1/PTGS2/CXCL12/SST/MYOF/PCSK1N/ANO1	10
BP	GO:0009235	cobalamin metabolic process	3/286	22/18670	0.00441524	0.0519279	0.0406269	PRSS1/CTRC/CTRB2	3
BP	GO:0032634	interleukin-5 production	3/286	22/18670	0.00441524	0.0519279	0.0406269	IL1RAP/TNFRSF21/IL33	3
BP	GO:0032656	regulation of interleukin-13 production	3/286	22/18670	0.00441524	0.0519279	0.0406269	IL1RAP/TNFRSF21/IL33	3
BP	GO:0035024	negative regulation of Rho protein signal transduction	3/286	22/18670	0.00441524	0.0519279	0.0406269	ITGA3/ITGB1/MET	3
BP	GO:0044342	type B pancreatic cell proliferation	3/286	22/18670	0.00441524	0.0519279	0.0406269	REG1A/ERRFI1/SGPP2	3
BP	GO:0045624	positive regulation of T-helper cell differentiation	3/286	22/18670	0.00441524	0.0519279	0.0406269	ANXA1/IL18/CCL19	3
BP	GO:0097205	renal filtration	3/286	22/18670	0.00441524	0.0519279	0.0406269	F2RL1/IGHA1/ITGA3	3
BP	GO:0001906	cell killing	8/286	168/18670	0.00443946	0.0519279	0.0406269	C3/CHGA/CD55/F2RL1/GAPDH/IL18/KRT6A/REG3G	8
BP	GO:1990138	neuron projection extension	8/286	168/18670	0.00443946	0.0519279	0.0406269	FN1/ITGB1/REG1A/CXCL12/SLIT3/VEGFA/SEMA4B/POSTN	8
BP	GO:0046688	response to copper ion	4/286	44/18670	0.00452261	0.0525718	0.0411308	AQP1/LOXL2/MT1G/SOD3	4
BP	GO:2000404	regulation of T cell migration	4/286	44/18670	0.00452261	0.0525718	0.0411308	ADAM10/APOD/CCL20/CXCL12	4
BP	GO:0030307	positive regulation of cell growth	8/286	169/18670	0.00459989	0.0531401	0.0415754	ADAM10/CRABP2/FN1/SFN/IGF1/REG1A/CXCL12/VEGFA	8
BP	GO:0048660	regulation of smooth muscle cell proliferation	8/286	169/18670	0.00459989	0.0531401	0.0415754	APOD/ELN/EREG/IGF1/IL18/ITGA2/OGN/PTGS2	8
BP	GO:0046683	response to organophosphorus	7/286	134/18670	0.00462792	0.0532994	0.0417	AQP1/AREG/CFTR/LDHA/PTGS2/SDC1/EZR	7
BP	GO:0016485	protein processing	12/286	328/18670	0.00486011	0.0557953	0.0436527	ADAM10/ANXA2P2/C3/C6/C7/CD55/F3/KLK1/PGK1/PLAU/PCSK1N/CUZD1	12
BP	GO:0009124	nucleoside monophosphate biosynthetic process	9/286	208/18670	0.00489446	0.0557953	0.0436527	ENO2/GAPDH/HK2/IGF1/LDHA/PFKP/PGK1/PAICS/DDIT4	9
BP	GO:0032570	response to progesterone	4/286	45/18670	0.00490503	0.0557953	0.0436527	CAV1/CLDN4/DSG2/GJB2	4
BP	GO:0006937	regulation of muscle contraction	8/286	171/18670	0.00493408	0.0557953	0.0436527	ADRA2A/CAV1/CHGA/DSG2/ITGA2/PTGS2/NMU/HSPB6	8
BP	GO:0009206	purine ribonucleoside triphosphate biosynthetic process	8/286	171/18670	0.00493408	0.0557953	0.0436527	ENO2/GAPDH/HK2/IGF1/LDHA/PFKP/PGK1/DDIT4	8
BP	GO:0048659	smooth muscle cell proliferation	8/286	171/18670	0.00493408	0.0557953	0.0436527	APOD/ELN/EREG/IGF1/IL18/ITGA2/OGN/PTGS2	8
BP	GO:0046434	organophosphate catabolic process	10/286	248/18670	0.00506125	0.057061	0.044643	ENO2/GAPDH/HK2/IGF1/LDHA/NT5E/PFKP/PGK1/PNLIPRP2/DDIT4	10
BP	GO:0009145	purine nucleoside triphosphate biosynthetic process	8/286	172/18670	0.00510799	0.0574151	0.04492	ENO2/GAPDH/HK2/IGF1/LDHA/PFKP/PGK1/DDIT4	8
BP	GO:0097529	myeloid leukocyte migration	9/286	210/18670	0.00520539	0.0583347	0.0456394	ANXA1/CHGA/PLA2G1B/CCL19/CCL20/CXCL12/THBS4/VEGFA/CKLF	9
BP	GO:0003018	vascular process in circulatory system	8/286	173/18670	0.00528656	0.0588853	0.0460703	ADM/ADRA2A/CAV1/CHGA/F2RL1/PTGS2/VEGFA/C2CD4B	8
BP	GO:0010469	regulation of signaling receptor activity	8/286	173/18670	0.00528656	0.0588853	0.0460703	ADRA2A/ANXA3/EREG/ITGB1/PLAU/GPRC5A/DKK1/ERRFI1	8
BP	GO:0099172	presynapse organization	4/286	46/18670	0.00530856	0.0588853	0.0460703	CEL/EFNB2/IL1RAP/DKK1	4
BP	GO:0046822	regulation of nucleocytoplasmic transport	6/286	104/18670	0.00531746	0.0588853	0.0460703	APOD/CDH1/SFN/IFI27/PTGS2/FERMT1	6
BP	GO:0008016	regulation of heart contraction	10/286	251/18670	0.00549831	0.0607085	0.0474967	ADM/FXYD2/ATP2A3/CAV1/CHGA/DES/DSG2/KCNK1/FXYD1/NMU	10
BP	GO:0050710	negative regulation of cytokine secretion	5/286	74/18670	0.00554902	0.0610882	0.0477937	ANXA1/F2RL1/FN1/EZR/TNFRSF21	5
BP	GO:0003012	muscle system process	15/286	465/18670	0.00559097	0.0611993	0.0478807	ADRA2A/CAV1/CHGA/DES/DSG2/GATM/IGF1/ITGA2/FXYD1/PTGS2/SCN7A/NMU/MYOF/ERRFI1/HSPB6	15
BP	GO:0050715	positive regulation of cytokine secretion	7/286	139/18670	0.00564205	0.0611993	0.0478807	F2RL1/GAPDH/IL1RAP/CCL19/POSTN/FERMT1/IL33	7
BP	GO:0018126	protein hydroxylation	3/286	24/18670	0.00567357	0.0611993	0.0478807	P4HA1/PLOD2/EGLN3	3
BP	GO:0031579	membrane raft organization	3/286	24/18670	0.00567357	0.0611993	0.0478807	ANXA2P2/CAV1/CAV2	3
BP	GO:0046697	decidualization	3/286	24/18670	0.00567357	0.0611993	0.0478807	GJB2/PTGS2/SPP1	3
BP	GO:2000209	regulation of anoikis	3/286	24/18670	0.00567357	0.0611993	0.0478807	CAV1/ITGB1/PDK4	3
BP	GO:2001026	regulation of endothelial cell chemotaxis	3/286	24/18670	0.00567357	0.0611993	0.0478807	MET/VEGFA/SMOC2	3
BP	GO:0006953	acute-phase response	4/286	47/18670	0.00573372	0.0614937	0.048111	FN1/REG3A/PTGS2/REG3G	4
BP	GO:0046638	positive regulation of alpha-beta T cell differentiation	4/286	47/18670	0.00573372	0.0614937	0.048111	ANXA1/IL18/CCL19/ZBTB16	4
BP	GO:0009408	response to heat	8/286	176/18670	0.00585099	0.0625721	0.0489547	HSPA1A/HSPA1B/IGF1/PTGS2/CXCL12/SST/MYOF/ANO1	8
BP	GO:0009201	ribonucleoside triphosphate biosynthetic process	8/286	177/18670	0.00604897	0.0645051	0.050467	ENO2/GAPDH/HK2/IGF1/LDHA/PFKP/PGK1/DDIT4	8
BP	GO:0001818	negative regulation of cytokine production	11/286	296/18670	0.00614225	0.0653137	0.0510997	ANXA1/APOD/CDH3/EPHA2/F2RL1/FN1/IGF1/EZR/TNFRSF21/ERRFI1/IL33	11
BP	GO:0042059	negative regulation of epidermal growth factor receptor signaling pathway	4/286	48/18670	0.00618098	0.0653542	0.0511314	AREG/EREG/GPRC5A/ERRFI1	4
BP	GO:0045933	positive regulation of muscle contraction	4/286	48/18670	0.00618098	0.0653542	0.0511314	CHGA/ITGA2/PTGS2/NMU	4
BP	GO:0002699	positive regulation of immune effector process	9/286	216/18670	0.00623074	0.0656949	0.0513979	ANXA1/C3/C6/F2RL1/IL18/PGC/CCL19/DDX60/IL33	9
BP	GO:0001945	lymph vessel development	3/286	25/18670	0.00637508	0.0667326	0.0522098	EFNB2/EPHA2/VEGFA	3
BP	GO:0031639	plasminogen activation	3/286	25/18670	0.00637508	0.0667326	0.0522098	ANXA2P2/PGK1/PLAU	3
BP	GO:0031346	positive regulation of cell projection organization	13/286	383/18670	0.00638956	0.0667326	0.0522098	CRABP2/F2RL1/FN1/ITGA6/ITGA2/ITGA3/RALA/REG1A/CCL19/CXCL12/VEGFA/PLEK2/ANLN	13
BP	GO:0017157	regulation of exocytosis	9/286	217/18670	0.00641577	0.0667326	0.0522098	ADRA2A/ANXA1/CFTR/F2RL1/RAB27B/RALA/SDC1/SDC4/SYT8	9
BP	GO:0009167	purine ribonucleoside monophosphate metabolic process	12/286	340/18670	0.00641831	0.0667326	0.0522098	ENO2/GAPDH/HK2/HSPA1A/HSPA1B/IGF1/LDHA/NT5E/PFKP/PGK1/PAICS/DDIT4	12
BP	GO:0048771	tissue remodeling	8/286	179/18670	0.00646017	0.0669817	0.0524047	ANXA1/CAV1/EPHA2/IL18/PDK4/SPP1/THBS4/TMEM119	8
BP	GO:0009126	purine nucleoside monophosphate metabolic process	12/286	341/18670	0.00656417	0.067522	0.0528274	ENO2/GAPDH/HK2/HSPA1A/HSPA1B/IGF1/LDHA/NT5E/PFKP/PGK1/PAICS/DDIT4	12
BP	GO:0106106	cold-induced thermogenesis	7/286	143/18670	0.00656639	0.067522	0.0528274	ALDH1A1/CAV1/GATM/ID1/IL18/VEGFA/KDM3A	7
BP	GO:0120161	regulation of cold-induced thermogenesis	7/286	143/18670	0.00656639	0.067522	0.0528274	ALDH1A1/CAV1/GATM/ID1/IL18/VEGFA/KDM3A	7
BP	GO:0010712	regulation of collagen metabolic process	4/286	49/18670	0.00665083	0.0678312	0.0530693	ITGA2/ITGB1/MFAP4/ERRFI1	4
BP	GO:0071715	icosanoid transport	4/286	49/18670	0.00665083	0.0678312	0.0530693	ANXA1/PLA2G1B/PLA2G2A/SLCO2A1	4
BP	GO:1901571	fatty acid derivative transport	4/286	49/18670	0.00665083	0.0678312	0.0530693	ANXA1/PLA2G1B/PLA2G2A/SLCO2A1	4
BP	GO:0043534	blood vessel endothelial cell migration	8/286	180/18670	0.00667355	0.067878	0.0531059	ANXA1/EFNB2/EPHA2/ID1/ITGB1/PTGS2/VEGFA/FGFBP1	8
BP	GO:0046390	ribose phosphate biosynthetic process	11/286	300/18670	0.00676828	0.068655	0.0537138	ENO2/GAPDH/HK2/IGF1/LDHA/PDK4/PFKP/PGK1/PYGL/PAICS/DDIT4	11
BP	GO:0090257	regulation of muscle system process	10/286	259/18670	0.00680905	0.0688818	0.0538912	ADRA2A/CAV1/CHGA/DSG2/IGF1/ITGA2/PTGS2/NMU/ERRFI1/HSPB6	10
BP	GO:0022408	negative regulation of cell-cell adhesion	8/286	181/18670	0.00689223	0.0695353	0.0544025	ANXA1/CDH1/SDC4/CXCL12/VEGFA/SPINT2/TNFRSF21/FXYD5	8
BP	GO:0010827	regulation of glucose transmembrane transport	5/286	78/18670	0.00692282	0.069565	0.0544258	C3/HK2/IGF1/PLA2G1B/SLC2A1	5
BP	GO:0010769	regulation of cell morphogenesis involved in differentiation	11/286	301/18670	0.00693234	0.069565	0.0544258	ADAM10/CRABP2/FBLN1/FN1/ID1/CXCL12/SPP1/VEGFA/SEMA4B/OLFM4/POSTN	11
BP	GO:0061387	regulation of extent of cell growth	6/286	110/18670	0.0069594	0.0696498	0.0544921	CRABP2/FN1/CXCL12/SPP1/VEGFA/SEMA4B	6
BP	GO:0036152	phosphatidylethanolamine acyl-chain remodeling	3/286	26/18670	0.00712601	0.070938	0.0554999	PLA2G1B/PLA2G2A/MBOAT2	3
BP	GO:0060669	embryonic placenta morphogenesis	3/286	26/18670	0.00712601	0.070938	0.0554999	ADM/WNT7B/SPINT2	3
BP	GO:0009108	coenzyme biosynthetic process	10/286	261/18670	0.00717179	0.0712043	0.0557083	ENO2/GAPDH/HK2/IGF1/LDHA/PDK4/PFKP/PGK1/PTGS2/DDIT4	10
BP	GO:0072676	lymphocyte migration	6/286	111/18670	0.00726508	0.0719397	0.0562837	ADAM10/APOD/CCL19/CCL20/CXCL12/CKLF	6
BP	GO:0042542	response to hydrogen peroxide	7/286	146/18670	0.00733029	0.0723561	0.0566094	ANXA1/AQP1/AREG/LDHA/MET/SDC1/NET1	7
BP	GO:0002040	sprouting angiogenesis	8/286	183/18670	0.0073458	0.0723561	0.0566094	ANXA1/EFNB2/EPHA2/ITGB1/LOXL2/PTGS2/VEGFA/FGFBP1	8
BP	GO:1903037	regulation of leukocyte cell-cell adhesion	11/286	304/18670	0.00744326	0.0731236	0.0572099	ANXA1/CAV1/CD55/EFNB2/IGF1/IL18/CCL19/SDC4/CXCL12/ZBTB16/TNFRSF21	11
BP	GO:0001938	positive regulation of endothelial cell proliferation	6/286	112/18670	0.00758035	0.0735107	0.0575128	CAV2/F3/CXCL12/THBS4/VEGFA/FGFBP1	6
BP	GO:0015918	sterol transport	6/286	112/18670	0.00758035	0.0735107	0.0575128	ANXA2P2/CAV1/CEL/CFTR/PNLIP/OSBPL3	6
BP	GO:0042303	molting cycle	6/286	112/18670	0.00758035	0.0735107	0.0575128	CDH3/PTGS2/CELSR1/DKK1/FERMT1/WNT10A	6
BP	GO:0042633	hair cycle	6/286	112/18670	0.00758035	0.0735107	0.0575128	CDH3/PTGS2/CELSR1/DKK1/FERMT1/WNT10A	6
BP	GO:0048639	positive regulation of developmental growth	8/286	184/18670	0.00758085	0.0735107	0.0575128	CRABP2/FN1/IGF1/REG1A/CXCL12/TGFBR3/VEGFA/EZR	8
BP	GO:0097191	extrinsic apoptotic signaling pathway	9/286	224/18670	0.0078319	0.0757489	0.0592638	CAV1/HSPA1A/HSPA1B/IFI27/IGF1/ITGA6/SRPX/TNFSF10/IL33	9
BP	GO:0008643	carbohydrate transport	7/286	148/18670	0.00787487	0.0759682	0.0594354	AQP1/C3/HK2/IGF1/PLA2G1B/SLC2A1/EZR	7
BP	GO:0002026	regulation of the force of heart contraction	3/286	27/18670	0.00792718	0.0760806	0.0595234	ADM/CAV1/CHGA	3
BP	GO:0036151	phosphatidylcholine acyl-chain remodeling	3/286	27/18670	0.00792718	0.0760806	0.0595234	PLA2G1B/PLA2G2A/MBOAT2	3
BP	GO:0055001	muscle cell development	8/286	186/18670	0.0080679	0.0772331	0.0604251	ADM/CAV2/IGF1/ITGB1/KRT19/SDC1/VEGFA/MYOF	8
BP	GO:0032436	positive regulation of proteasomal ubiquitin-dependent protein catabolic process	5/286	81/18670	0.00809777	0.0773058	0.0604819	CAV1/HSPA1A/HSPA1B/ZFAND2A/IL33	5
BP	GO:0046883	regulation of hormone secretion	10/286	266/18670	0.00814422	0.0773058	0.0604819	ADRA2A/ANXA1/CFTR/CHGA/SLC2A1/SPP1/NMU/ANO1/G6PC2/SLC30A8	10
BP	GO:0014074	response to purine-containing compound	7/286	149/18670	0.0081581	0.0773058	0.0604819	AQP1/AREG/CFTR/LDHA/PTGS2/SDC1/EZR	7
BP	GO:1903900	regulation of viral life cycle	7/286	149/18670	0.0081581	0.0773058	0.0604819	ANXA2P2/CAV2/IFI27/OAS3/SLPI/TOP2A/HMGA2	7
BP	GO:0046580	negative regulation of Ras protein signal transduction	4/286	52/18670	0.00820059	0.0775122	0.0606434	ITGA3/ITGB1/MET/RASA1	4
BP	GO:0002688	regulation of leukocyte chemotaxis	6/286	114/18670	0.00824032	0.0776914	0.0607837	ADAM10/F2RL1/CCL19/CXCL12/THBS4/VEGFA	6
BP	GO:0001894	tissue homeostasis	9/286	227/18670	0.00850703	0.0795664	0.0622506	AZGP1/CDH3/IGHA1/MUC6/PDK4/PIGR/SPP1/VEGFA/TMEM119	9
BP	GO:0032637	interleukin-8 production	5/286	82/18670	0.00851834	0.0795664	0.0622506	ANXA1/F2RL1/HSPA1A/HSPA1B/PLA2G1B	5
BP	GO:0032642	regulation of chemokine production	5/286	82/18670	0.00851834	0.0795664	0.0622506	APOD/EPHA2/F2RL1/POSTN/IL33	5
BP	GO:0009142	nucleoside triphosphate biosynthetic process	8/286	188/18670	0.00857809	0.0795664	0.0622506	ENO2/GAPDH/HK2/IGF1/LDHA/PFKP/PGK1/DDIT4	8
BP	GO:0006023	aminoglycan biosynthetic process	6/286	115/18670	0.00858533	0.0795664	0.0622506	OMD/OGN/SDC1/SDC4/HS3ST1/B3GNT5	6
BP	GO:0001503	ossification	13/286	398/18670	0.00867866	0.0795664	0.0622506	AREG/COL11A1/EPHA2/ID1/IGF1/MGP/OMD/PTGS2/SPP1/WNT7B/ZBTB16/DKK1/TMEM119	13
BP	GO:0009161	ribonucleoside monophosphate metabolic process	12/286	354/18670	0.00870945	0.0795664	0.0622506	ENO2/GAPDH/HK2/HSPA1A/HSPA1B/IGF1/LDHA/NT5E/PFKP/PGK1/PAICS/DDIT4	12
BP	GO:0050732	negative regulation of peptidyl-tyrosine phosphorylation	4/286	53/18670	0.0087654	0.0795664	0.0622506	CAV1/SPINK1/GPRC5A/ERRFI1	4
BP	GO:1901185	negative regulation of ERBB signaling pathway	4/286	53/18670	0.0087654	0.0795664	0.0622506	AREG/EREG/GPRC5A/ERRFI1	4
BP	GO:0043491	protein kinase B signaling	10/286	269/18670	0.00877459	0.0795664	0.0622506	AREG/EPHA2/EREG/F3/IGF1/IL18/ITGB1/MET/CCL19/SFRP5	10
BP	GO:0001516	prostaglandin biosynthetic process	3/286	28/18670	0.0087793	0.0795664	0.0622506	ANXA1/PTGDS/PTGS2	3
BP	GO:0008209	androgen metabolic process	3/286	28/18670	0.0087793	0.0795664	0.0622506	ADM/SPP1/DHRS9	3
BP	GO:0033137	negative regulation of peptidyl-serine phosphorylation	3/286	28/18670	0.0087793	0.0795664	0.0622506	CAV1/DKK1/DDIT4	3
BP	GO:0034698	response to gonadotropin	3/286	28/18670	0.0087793	0.0795664	0.0622506	GJB2/ITGA3/TGFBR3	3
BP	GO:0042730	fibrinolysis	3/286	28/18670	0.0087793	0.0795664	0.0622506	ANXA2P2/PLAU/PLAUR	3
BP	GO:0046457	prostanoid biosynthetic process	3/286	28/18670	0.0087793	0.0795664	0.0622506	ANXA1/PTGDS/PTGS2	3
BP	GO:0046879	hormone secretion	11/286	312/18670	0.00895004	0.0809179	0.0633079	ADM/ADRA2A/ANXA1/CFTR/CHGA/SLC2A1/SPP1/NMU/ANO1/G6PC2/SLC30A8	11
BP	GO:0045927	positive regulation of growth	10/286	270/18670	0.00899282	0.0811088	0.0634573	ADAM10/CRABP2/FN1/SFN/IGF1/REG1A/CXCL12/TGFBR3/VEGFA/EZR	10
BP	GO:0010876	lipid localization	13/286	400/18670	0.00902723	0.0812233	0.0635469	ANXA1/ANXA2P2/APOD/C3/CAV1/CEL/CFTR/PLA2G1B/PLA2G2A/PNLIP/SLCO2A1/SPP1/OSBPL3	13
BP	GO:0072522	purine-containing compound biosynthetic process	11/286	313/18670	0.00915386	0.0817962	0.0639951	ENO2/GAPDH/HK2/IGF1/LDHA/NT5E/PDK4/PFKP/PGK1/PAICS/DDIT4	11
BP	GO:0050729	positive regulation of inflammatory response	7/286	153/18670	0.00936651	0.0817962	0.0639951	C3/IL18/ITGA2/PLA2G2A/PTGS2/IL33/C2CD4B	7
BP	GO:0043154	negative regulation of cysteine-type endopeptidase activity involved in apoptotic process	5/286	84/18670	0.00940439	0.0817962	0.0639951	AQP1/SFN/PLAUR/PTGS2/VEGFA	5
BP	GO:0097756	negative regulation of blood vessel diameter	5/286	84/18670	0.00940439	0.0817962	0.0639951	ADM/ADRA2A/CAV1/CHGA/PTGS2	5
BP	GO:0006732	coenzyme metabolic process	13/286	403/18670	0.0095706	0.0817962	0.0639951	ENO2/GAPDH/HK2/HMGCS2/IGF1/LDHA/NT5E/PDK4/PFKP/PGK1/PTGS2/SLC2A1/DDIT4	13
BP	GO:0006929	substrate-dependent cell migration	3/286	29/18670	0.00968304	0.0817962	0.0639951	FN1/ITGA2/CUZD1	3
BP	GO:0008299	isoprenoid biosynthetic process	3/286	29/18670	0.00968304	0.0817962	0.0639951	CRABP2/HMGCS2/DHRS9	3
BP	GO:0031116	positive regulation of microtubule polymerization	3/286	29/18670	0.00968304	0.0817962	0.0639951	HSPA1A/HSPA1B/MET	3
BP	GO:0044788	modulation by host of viral process	3/286	29/18670	0.00968304	0.0817962	0.0639951	ANXA2P2/CAV2/IFI27	3
BP	GO:0050974	detection of mechanical stimulus involved in sensory perception	3/286	29/18670	0.00968304	0.0817962	0.0639951	COL11A1/ITGA2/CXCL12	3
BP	GO:0060536	cartilage morphogenesis	3/286	29/18670	0.00968304	0.0817962	0.0639951	COL7A1/COL14A1/WNT7B	3
BP	GO:0061099	negative regulation of protein tyrosine kinase activity	3/286	29/18670	0.00968304	0.0817962	0.0639951	CAV1/GPRC5A/ERRFI1	3
BP	GO:1900181	negative regulation of protein localization to nucleus	3/286	29/18670	0.00968304	0.0817962	0.0639951	APOD/TRIM29/FERMT1	3
BP	GO:2000036	regulation of stem cell population maintenance	3/286	29/18670	0.00968304	0.0817962	0.0639951	LOXL2/HMGA2/KDM3A	3
BP	GO:1990845	adaptive thermogenesis	7/286	154/18670	0.00968804	0.0817962	0.0639951	ALDH1A1/CAV1/GATM/ID1/IL18/VEGFA/KDM3A	7
BP	GO:0010749	regulation of nitric oxide mediated signal transduction	2/286	10/18670	0.00970278	0.0817962	0.0639951	SPINK1/VEGFA	2
BP	GO:0016102	diterpenoid biosynthetic process	2/286	10/18670	0.00970278	0.0817962	0.0639951	CRABP2/DHRS9	2
BP	GO:0031340	positive regulation of vesicle fusion	2/286	10/18670	0.00970278	0.0817962	0.0639951	ANXA1/ANXA2P2	2
BP	GO:0033483	gas homeostasis	2/286	10/18670	0.00970278	0.0817962	0.0639951	CAV1/WNT7B	2
BP	GO:0035878	nail development	2/286	10/18670	0.00970278	0.0817962	0.0639951	ITGA6/ITGB4	2
BP	GO:0045625	regulation of T-helper 1 cell differentiation	2/286	10/18670	0.00970278	0.0817962	0.0639951	ANXA1/CCL19	2
BP	GO:0045741	positive regulation of epidermal growth factor-activated receptor activity	2/286	10/18670	0.00970278	0.0817962	0.0639951	ADRA2A/EREG	2
BP	GO:0060600	dichotomous subdivision of an epithelial terminal unit	2/286	10/18670	0.00970278	0.0817962	0.0639951	AREG/CELSR1	2
BP	GO:0097048	dendritic cell apoptotic process	2/286	10/18670	0.00970278	0.0817962	0.0639951	CCL19/CXCL12	2
BP	GO:0097278	complement-dependent cytotoxicity	2/286	10/18670	0.00970278	0.0817962	0.0639951	C3/CD55	2
BP	GO:1900426	positive regulation of defense response to bacterium	2/286	10/18670	0.00970278	0.0817962	0.0639951	F2RL1/PGC	2
BP	GO:1903265	positive regulation of tumor necrosis factor-mediated signaling pathway	2/286	10/18670	0.00970278	0.0817962	0.0639951	HSPA1A/HSPA1B	2
BP	GO:2000668	regulation of dendritic cell apoptotic process	2/286	10/18670	0.00970278	0.0817962	0.0639951	CCL19/CXCL12	2
BP	GO:0006936	muscle contraction	12/286	360/18670	0.00986803	0.0828358	0.0648085	ADRA2A/CAV1/CHGA/DES/DSG2/ITGA2/FXYD1/PTGS2/SCN7A/NMU/MYOF/HSPB6	12
BP	GO:0034308	primary alcohol metabolic process	5/286	85/18670	0.00987036	0.0828358	0.0648085	ADH1B/ALDH1A1/IGF1/TTR/DHRS9	5
BP	GO:0043547	positive regulation of GTPase activity	13/286	405/18670	0.00994685	0.0829272	0.06488	ALDH1A1/CAV2/EPHA2/F2RL1/ITGA6/ITGB1/RASA1/CCL19/CCL20/RGS5/ASAP2/NET1/ERRFI1	13
BP	GO:0002090	regulation of receptor internalization	4/286	55/18670	0.00996987	0.0829272	0.06488	EFNB2/SFRP4/VEGFA/DKK1	4
BP	GO:0042306	regulation of protein import into nucleus	4/286	55/18670	0.00996987	0.0829272	0.06488	APOD/CDH1/PTGS2/FERMT1	4
BP	GO:0046456	icosanoid biosynthetic process	4/286	55/18670	0.00996987	0.0829272	0.06488	ANXA1/PLA2G1B/PTGDS/PTGS2	4
BP	GO:0070371	ERK1 and ERK2 cascade	11/286	317/18670	0.0100053	0.0829552	0.0649019	EPHA2/F2RL1/FBLN1/FN1/IGF1/PLA2G2A/CCL19/CCL20/EZR/ERRFI1/LMO3	11
BP	GO:2001236	regulation of extrinsic apoptotic signaling pathway	7/286	155/18670	0.0100176	0.0829552	0.0649019	CAV1/HSPA1A/HSPA1B/IGF1/ITGA6/SRPX/TNFSF10	7
BP	GO:0001942	hair follicle development	5/286	86/18670	0.0103519	0.0851857	0.066647	CDH3/CELSR1/DKK1/FERMT1/WNT10A	5
BP	GO:0070542	response to fatty acid	5/286	86/18670	0.0103519	0.0851857	0.066647	PDK4/PTGS2/CCL19/TGFBR3/CLDN1	5
BP	GO:0042129	regulation of T cell proliferation	7/286	156/18670	0.0103552	0.0851857	0.066647	ANXA1/CD55/IGF1/IL18/CCL19/SDC4/TNFRSF21	7
BP	GO:0003014	renal system process	6/286	120/18670	0.0104672	0.0857303	0.0670731	ADM/AQP1/CLDN4/F2RL1/IGHA1/ITGA3	6
BP	GO:0017015	regulation of transforming growth factor beta receptor signaling pathway	6/286	120/18670	0.0104672	0.0857303	0.0670731	CAV1/CAV2/HSPA1A/ITGA3/TGFBR3/FERMT1	6
BP	GO:1903078	positive regulation of protein localization to plasma membrane	4/286	56/18670	0.0106103	0.086569	0.0677292	EPHA2/ITGA3/ITGB1/EZR	4
BP	GO:0002828	regulation of type 2 immune response	3/286	30/18670	0.010639	0.086569	0.0677292	ANXA1/IL18/IL33	3
BP	GO:0043372	positive regulation of CD4-positive, alpha-beta T cell differentiation	3/286	30/18670	0.010639	0.086569	0.0677292	ANXA1/IL18/CCL19	3
BP	GO:0048675	axon extension	6/286	121/18670	0.010876	0.088306	0.0690882	FN1/ITGB1/CXCL12/SLIT3/VEGFA/SEMA4B	6
BP	GO:0006869	lipid transport	12/286	365/18670	0.0109221	0.0884878	0.0692305	ANXA1/ANXA2P2/APOD/CAV1/CEL/CFTR/PLA2G1B/PLA2G2A/PNLIP/SLCO2A1/SPP1/OSBPL3	12
BP	GO:1903844	regulation of cellular response to transforming growth factor beta stimulus	6/286	122/18670	0.0112961	0.0891326	0.0697349	CAV1/CAV2/HSPA1A/ITGA3/TGFBR3/FERMT1	6
BP	GO:0022404	molting cycle process	5/286	88/18670	0.0113629	0.0891326	0.0697349	CDH3/CELSR1/DKK1/FERMT1/WNT10A	5
BP	GO:0022405	hair cycle process	5/286	88/18670	0.0113629	0.0891326	0.0697349	CDH3/CELSR1/DKK1/FERMT1/WNT10A	5
BP	GO:0034103	regulation of tissue remodeling	5/286	88/18670	0.0113629	0.0891326	0.0697349	IL18/PDK4/SPP1/THBS4/TMEM119	5
BP	GO:0045921	positive regulation of exocytosis	5/286	88/18670	0.0113629	0.0891326	0.0697349	CFTR/F2RL1/RAB27B/SDC1/SDC4	5
BP	GO:0061097	regulation of protein tyrosine kinase activity	5/286	88/18670	0.0113629	0.0891326	0.0697349	ADRA2A/CAV1/EREG/GPRC5A/ERRFI1	5
BP	GO:0098773	skin epidermis development	5/286	88/18670	0.0113629	0.0891326	0.0697349	CDH3/CELSR1/DKK1/FERMT1/WNT10A	5
BP	GO:1902476	chloride transmembrane transport	5/286	88/18670	0.0113629	0.0891326	0.0697349	CFTR/CLDN4/FXYD1/CLIC3/ANO1	5
BP	GO:0046578	regulation of Ras protein signal transduction	9/286	238/18670	0.0113662	0.0891326	0.0697349	F2RL1/FOXM1/IGF1/ITGA3/ITGB1/MET/RASA1/NET1/FGD6	9
BP	GO:0051048	negative regulation of secretion	9/286	238/18670	0.0113662	0.0891326	0.0697349	ADRA2A/ANXA1/CHGA/F2RL1/FN1/EZR/NMU/TNFRSF21/IL33	9
BP	GO:0009152	purine ribonucleotide biosynthetic process	10/286	280/18670	0.011411	0.0891326	0.0697349	ENO2/GAPDH/HK2/IGF1/LDHA/PDK4/PFKP/PGK1/PAICS/DDIT4	10
BP	GO:0060047	heart contraction	10/286	280/18670	0.011411	0.0891326	0.0697349	ADM/FXYD2/ATP2A3/CAV1/CHGA/DES/DSG2/KCNK1/FXYD1/NMU	10
BP	GO:0072376	protein activation cascade	8/286	198/18670	0.0114989	0.0891326	0.0697349	C3/C6/C7/CD55/F3/FBLN1/IGHA1/IGHM	8
BP	GO:0002675	positive regulation of acute inflammatory response	3/286	31/18670	0.0116477	0.0891326	0.0697349	C3/PTGS2/C2CD4B	3
BP	GO:0030431	sleep	3/286	31/18670	0.0116477	0.0891326	0.0697349	IL18/PTGDS/NMU	3
BP	GO:0035767	endothelial cell chemotaxis	3/286	31/18670	0.0116477	0.0891326	0.0697349	MET/VEGFA/SMOC2	3
BP	GO:0045742	positive regulation of epidermal growth factor receptor signaling pathway	3/286	31/18670	0.0116477	0.0891326	0.0697349	ADRA2A/EREG/PLAUR	3
BP	GO:0050482	arachidonic acid secretion	3/286	31/18670	0.0116477	0.0891326	0.0697349	ANXA1/PLA2G1B/PLA2G2A	3
BP	GO:1903963	arachidonate transport	3/286	31/18670	0.0116477	0.0891326	0.0697349	ANXA1/PLA2G1B/PLA2G2A	3
BP	GO:2000406	positive regulation of T cell migration	3/286	31/18670	0.0116477	0.0891326	0.0697349	ADAM10/CCL20/CXCL12	3
BP	GO:0033002	muscle cell proliferation	9/286	239/18670	0.0116579	0.0891326	0.0697349	APOD/ELN/EREG/IGF1/IL18/ITGA2/OGN/PTGS2/TGFBR3	9
BP	GO:0042089	cytokine biosynthetic process	6/286	123/18670	0.0117274	0.0891326	0.0697349	EREG/IL1RAP/IL18/IGF2BP3/IGF2BP2/ERRFI1	6
BP	GO:0071621	granulocyte chemotaxis	6/286	123/18670	0.0117274	0.0891326	0.0697349	ANXA1/PLA2G1B/CCL19/CCL20/THBS4/CKLF	6
BP	GO:0016264	gap junction assembly	2/286	11/18670	0.0117399	0.0891326	0.0697349	CAV1/GJB2	2
BP	GO:0019371	cyclooxygenase pathway	2/286	11/18670	0.0117399	0.0891326	0.0697349	PTGDS/PTGS2	2
BP	GO:0031652	positive regulation of heat generation	2/286	11/18670	0.0117399	0.0891326	0.0697349	PTGS2/NMU	2
BP	GO:0045628	regulation of T-helper 2 cell differentiation	2/286	11/18670	0.0117399	0.0891326	0.0697349	ANXA1/IL18	2
BP	GO:0070673	response to interleukin-18	2/286	11/18670	0.0117399	0.0891326	0.0697349	IL18/CLDN1	2
BP	GO:0072608	interleukin-10 secretion	2/286	11/18670	0.0117399	0.0891326	0.0697349	F2RL1/TNFRSF21	2
BP	GO:0090084	negative regulation of inclusion body assembly	2/286	11/18670	0.0117399	0.0891326	0.0697349	HSPA1A/HSPA1B	2
BP	GO:0098883	synapse pruning	2/286	11/18670	0.0117399	0.0891326	0.0697349	C3/DKK1	2
BP	GO:0035690	cellular response to drug	12/286	369/18670	0.0118264	0.0894303	0.0699678	ANXA1/AQP1/CDH1/CFTR/GJB2/ID1/MET/PTGS2/HMGA2/NET1/ERRFI1/DDIT4	12
BP	GO:0007179	transforming growth factor beta receptor signaling pathway	8/286	199/18670	0.0118269	0.0894303	0.0699678	CAV1/CAV2/HSPA1A/ID1/ITGA3/TGFBR3/LEFTY1/FERMT1	8
BP	GO:0006094	gluconeogenesis	5/286	89/18670	0.0118928	0.0897472	0.0702157	ENO2/GAPDH/PGK1/FAM3C/G6PC2	5
BP	GO:0019229	regulation of vasoconstriction	4/286	58/18670	0.0119697	0.0897844	0.0702449	ADM/ADRA2A/CAV1/PTGS2	4
BP	GO:0051058	negative regulation of small GTPase mediated signal transduction	4/286	58/18670	0.0119697	0.0897844	0.0702449	ITGA3/ITGB1/MET/RASA1	4
BP	GO:1904589	regulation of protein import	4/286	58/18670	0.0119697	0.0897844	0.0702449	APOD/CDH1/PTGS2/FERMT1	4
BP	GO:0032535	regulation of cellular component size	12/286	370/18670	0.0120612	0.09029	0.0706405	AQP1/CRABP2/ELN/F2RL1/FN1/RASA1/CXCL12/SPP1/VEGFA/EZR/WNT7B/SEMA4B	12
BP	GO:0009615	response to virus	11/286	326/18670	0.0121434	0.0905634	0.0708543	DMBT1/F2RL1/HMGA1/IFI27/OAS3/CCL19/CXCL12/HMGA2/DDIT4/DDX60/IL33	11
BP	GO:0008637	apoptotic mitochondrial changes	6/286	124/18670	0.0121703	0.0905634	0.0708543	SFN/HK2/HSPA1A/IGF1/PLAUR/TNFSF10	6
BP	GO:0042107	cytokine metabolic process	6/286	124/18670	0.0121703	0.0905634	0.0708543	EREG/IL1RAP/IL18/IGF2BP3/IGF2BP2/ERRFI1	6
BP	GO:0046677	response to antibiotic	11/286	327/18670	0.0124009	0.0920967	0.072054	ANXA1/AQP1/AREG/CFTR/GJB2/ID1/LDHA/MET/SDC1/CLDN1/NET1	11
BP	GO:0001843	neural tube closure	5/286	90/18670	0.0124391	0.0921975	0.0721328	ADM/RALA/SDC4/CELSR1/SPINT2	5
BP	GO:0072593	reactive oxygen species metabolic process	10/286	284/18670	0.0125053	0.0925047	0.0723731	CAV1/F2RL1/FOXM1/GPX3/HK2/PDK4/PTGS2/SOD3/FBLN5/DDIT4	10
BP	GO:0001836	release of cytochrome c from mitochondria	4/286	59/18670	0.0126892	0.0927326	0.0725515	SFN/IGF1/PLAUR/TNFSF10	4
BP	GO:0043388	positive regulation of DNA binding	4/286	59/18670	0.0126892	0.0927326	0.0725515	IGF1/ITGA2/PLAUR/HMGA2	4
BP	GO:0046847	filopodium assembly	4/286	59/18670	0.0126892	0.0927326	0.0725515	ITGA6/RALA/EZR/FGD6	4
BP	GO:0042573	retinoic acid metabolic process	3/286	32/18670	0.0127095	0.0927326	0.0725515	ADH1B/CRABP2/DHRS9	3
BP	GO:0045745	positive regulation of G protein-coupled receptor signaling pathway	3/286	32/18670	0.0127095	0.0927326	0.0725515	C3/CAV2/CHGA	3
BP	GO:0045987	positive regulation of smooth muscle contraction	3/286	32/18670	0.0127095	0.0927326	0.0725515	ITGA2/PTGS2/NMU	3
BP	GO:0048841	regulation of axon extension involved in axon guidance	3/286	32/18670	0.0127095	0.0927326	0.0725515	CXCL12/VEGFA/SEMA4B	3
BP	GO:0050870	positive regulation of T cell activation	8/286	202/18670	0.012852	0.0935898	0.0732221	ANXA1/CAV1/CD55/EFNB2/IGF1/IL18/CCL19/ZBTB16	8
BP	GO:0060606	tube closure	5/286	91/18670	0.0130023	0.0945002	0.0739344	ADM/RALA/SDC4/CELSR1/SPINT2	5
BP	GO:0001655	urogenital system development	11/286	330/18670	0.0131985	0.0954378	0.074668	ANXA1/EFNB2/ITGA6/ITGA3/ITGB4/SERPINB5/SDC1/SDC4/VEGFA/WNT7B/ZBTB16	11
BP	GO:0051896	regulation of protein kinase B signaling	9/286	244/18670	0.0132011	0.0954378	0.074668	AREG/EPHA2/EREG/F3/IL18/ITGB1/MET/CCL19/SFRP5	9
BP	GO:0007266	Rho protein signal transduction	8/286	203/18670	0.0132078	0.0954378	0.074668	ADRA2A/F2RL1/ITGA3/ITGB1/MET/CELSR1/NET1/FGD6	8
BP	GO:0009123	nucleoside monophosphate metabolic process	12/286	375/18670	0.0132896	0.0958437	0.0749855	ENO2/GAPDH/HK2/HSPA1A/HSPA1B/IGF1/LDHA/NT5E/PFKP/PGK1/PAICS/DDIT4	12
BP	GO:0007088	regulation of mitotic nuclear division	7/286	164/18670	0.013361	0.0961738	0.0752437	CAV2/EREG/HSPA1A/HSPA1B/IGF1/UBE2C/ANLN	7
BP	GO:0035637	multicellular organismal signaling	8/286	204/18670	0.0135707	0.0966705	0.0756323	FXYD2/ATP2A3/CAV1/DSG2/ITGA2/KCNK1/FXYD1/SCN7A	8
BP	GO:0019319	hexose biosynthetic process	5/286	92/18670	0.0135824	0.0966705	0.0756323	ENO2/GAPDH/PGK1/FAM3C/G6PC2	5
BP	GO:2000117	negative regulation of cysteine-type endopeptidase activity	5/286	92/18670	0.0135824	0.0966705	0.0756323	AQP1/SFN/PLAUR/PTGS2/VEGFA	5
BP	GO:0031112	positive regulation of microtubule polymerization or depolymerization	3/286	33/18670	0.013825	0.0966705	0.0756323	HSPA1A/HSPA1B/MET	3
BP	GO:0061036	positive regulation of cartilage development	3/286	33/18670	0.013825	0.0966705	0.0756323	ANXA2P2/LOXL2/ZBTB16	3
BP	GO:1901186	positive regulation of ERBB signaling pathway	3/286	33/18670	0.013825	0.0966705	0.0756323	ADRA2A/EREG/PLAUR	3
BP	GO:0002551	mast cell chemotaxis	2/286	12/18670	0.0139466	0.0966705	0.0756323	CHGA/VEGFA	2
BP	GO:0006069	ethanol oxidation	2/286	12/18670	0.0139466	0.0966705	0.0756323	ADH1B/ALDH1A1	2
BP	GO:0030157	pancreatic juice secretion	2/286	12/18670	0.0139466	0.0966705	0.0756323	AQP1/CEL	2
BP	GO:0031392	regulation of prostaglandin biosynthetic process	2/286	12/18670	0.0139466	0.0966705	0.0756323	ANXA1/PTGS2	2
BP	GO:0031507	heterochromatin assembly	2/286	12/18670	0.0139466	0.0966705	0.0756323	HMGA1/HMGA2	2
BP	GO:0032429	regulation of phospholipase A2 activity	2/286	12/18670	0.0139466	0.0966705	0.0756323	ANXA1/PLA2G1B	2
BP	GO:0042308	negative regulation of protein import into nucleus	2/286	12/18670	0.0139466	0.0966705	0.0756323	APOD/FERMT1	2
BP	GO:0042340	keratan sulfate catabolic process	2/286	12/18670	0.0139466	0.0966705	0.0756323	OMD/OGN	2
BP	GO:0051873	killing by host of symbiont cells	2/286	12/18670	0.0139466	0.0966705	0.0756323	F2RL1/GAPDH	2
BP	GO:0060670	branching involved in labyrinthine layer morphogenesis	2/286	12/18670	0.0139466	0.0966705	0.0756323	ADM/SPINT2	2
BP	GO:0070493	thrombin-activated receptor signaling pathway	2/286	12/18670	0.0139466	0.0966705	0.0756323	F2RL1/MET	2
BP	GO:0072697	protein localization to cell cortex	2/286	12/18670	0.0139466	0.0966705	0.0756323	EZR/ANLN	2
BP	GO:0097531	mast cell migration	2/286	12/18670	0.0139466	0.0966705	0.0756323	CHGA/VEGFA	2
BP	GO:1904590	negative regulation of protein import	2/286	12/18670	0.0139466	0.0966705	0.0756323	APOD/FERMT1	2
BP	GO:0007589	body fluid secretion	5/286	93/18670	0.0141798	0.0977711	0.0764934	AQP1/CAV1/CEL/HK2/VEGFA	5
BP	GO:0046634	regulation of alpha-beta T cell activation	5/286	93/18670	0.0141798	0.0977711	0.0764934	ANXA1/CD55/IL18/CCL19/ZBTB16	5
BP	GO:0006027	glycosaminoglycan catabolic process	4/286	61/18670	0.0142099	0.0977711	0.0764934	OMD/OGN/SDC1/SDC4	4
BP	GO:2000514	regulation of CD4-positive, alpha-beta T cell activation	4/286	61/18670	0.0142099	0.0977711	0.0764934	ANXA1/CD55/IL18/CCL19	4
BP	GO:0003015	heart process	10/286	290/18670	0.0142928	0.0981613	0.0767987	ADM/FXYD2/ATP2A3/CAV1/CHGA/DES/DSG2/KCNK1/FXYD1/NMU	10
BP	GO:0010632	regulation of epithelial cell migration	10/286	291/18670	0.0146084	0.0999613	0.078207	ANXA1/ANXA3/EPHA2/ITGA2/ITGA3/MET/PTGS2/VEGFA/FGFBP1/SMOC2	10
BP	GO:0002696	positive regulation of leukocyte activation	12/286	380/18670	0.0146115	0.0999613	0.078207	ANXA1/CAV1/CD55/EFNB2/F2RL1/IGF1/IGHA1/IGHM/IL18/CCL19/ZBTB16/IL33	12
BP	GO:0035051	cardiocyte differentiation	7/286	167/18670	0.014635	0.0999613	0.078207	ANXA2P2/EFNB2/IGF1/ITGB1/TGFBR3/VEGFA/DKK1	7
CC	GO:0062023	collagen-containing extracellular matrix	31/289	406/19717	5.98905e-14	2.07221e-11	1.66433e-11	ANXA1/ANXA2P2/AZGP1/COL7A1/COL11A1/COL17A1/DPT/ELN/F3/FBLN1/FN1/ITGA6/LAMA3/LAMB3/LAMC2/LOXL2/MFAP4/MGP/OMD/OGN/PRSS1/CXCL12/SLPI/SOD3/TGFBI/THBS4/COL14A1/SRPX/FBLN5/POSTN/SMOC2	31
CC	GO:0030055	cell-substrate junction	28/289	412/19717	1.71745e-11	2.97118e-09	2.38635e-09	ADAM10/ANXA1/CAV1/CAV2/COL17A1/EFNB2/EPHA2/HMGA1/HSPA1A/HSPA1B/ITGA6/ITGA2/ITGA3/ITGB1/ITGB4/ITGB6/ITGB8/LMO7/PLAU/PLAUR/RALA/SDC4/EZR/ZNF185/FLRT2/TES/FERMT1/TNS4	28
CC	GO:0005925	focal adhesion	27/289	405/19717	6.22452e-11	6.36124e-09	5.10912e-09	ADAM10/ANXA1/CAV1/CAV2/EFNB2/EPHA2/HMGA1/HSPA1A/HSPA1B/ITGA6/ITGA2/ITGA3/ITGB1/ITGB4/ITGB6/ITGB8/LMO7/PLAU/PLAUR/RALA/SDC4/EZR/ZNF185/FLRT2/TES/FERMT1/TNS4	27
CC	GO:0005924	cell-substrate adherens junction	27/289	408/19717	7.35404e-11	6.36124e-09	5.10912e-09	ADAM10/ANXA1/CAV1/CAV2/EFNB2/EPHA2/HMGA1/HSPA1A/HSPA1B/ITGA6/ITGA2/ITGA3/ITGB1/ITGB4/ITGB6/ITGB8/LMO7/PLAU/PLAUR/RALA/SDC4/EZR/ZNF185/FLRT2/TES/FERMT1/TNS4	27
CC	GO:0005604	basement membrane	13/289	95/19717	1.31377e-09	9.09127e-08	7.30178e-08	ANXA2P2/COL7A1/COL17A1/FBLN1/FN1/ITGA6/LAMA3/LAMB3/LAMC2/LOXL2/TGFBI/THBS4/SMOC2	13
CC	GO:0044420	extracellular matrix component	10/289	51/19717	2.94633e-09	1.69905e-07	1.36462e-07	COL7A1/COL11A1/ELN/FBLN1/LAMA3/LAMB3/LAMC2/MFAP4/COL14A1/FBLN5	10
CC	GO:0008305	integrin complex	7/289	31/19717	2.62956e-07	1.29975e-05	1.04391e-05	ITGA6/ITGA2/ITGA3/ITGB1/ITGB4/ITGB6/ITGB8	7
CC	GO:0005911	cell-cell junction	23/289	459/19717	3.32316e-07	1.43727e-05	1.15436e-05	ANXA1/CALB2/CDH1/CDH3/COL17A1/CLDN4/DES/DSG2/EPHA2/GJB2/GJB3/ITGA6/ITGB1/FXYD1/PPL/S100A11/SLC2A1/VEGFA/CLDN1/NDRG1/TRIM29/FLRT2/PARD6B	23
CC	GO:0098636	protein complex involved in cell adhesion	7/289	34/19717	5.18086e-07	1.99175e-05	1.5997e-05	ITGA6/ITGA2/ITGA3/ITGB1/ITGB4/ITGB6/ITGB8	7
CC	GO:0005796	Golgi lumen	10/289	102/19717	2.54475e-06	8.80485e-05	7.07174e-05	MMP11/MUC6/OMD/OGN/SDC1/SDC4/SOD3/WNT7B/HS3ST1/MUC16	10
CC	GO:0016324	apical plasma membrane	17/289	318/19717	5.04412e-06	0.000153891	0.0001236	ANXA1/AQP1/CFTR/CLDN4/DSG2/FN1/KCNK1/LMO7/FXYD1/RAB27B/SCNN1A/SLC2A1/EZR/CLDN1/ANO1/PARD6B/MAL2	17
CC	GO:0042383	sarcolemma	11/289	136/19717	5.33726e-06	0.000153891	0.0001236	ANXA1/AQP1/CAV1/CAV2/DES/ITGB1/KRT19/FXYD1/SLC2A1/EZR/AHNAK2	11
CC	GO:0005788	endoplasmic reticulum lumen	16/289	309/19717	1.42551e-05	0.000379406	0.000304725	ADAM10/C3/CHGB/COL7A1/COL11A1/COL17A1/CP/FN1/P4HA1/PLAUR/PTGS2/SPP1/COL14A1/WNT7B/PDIA2/ERP27	16
CC	GO:0042588	zymogen granule	4/289	14/19717	4.03015e-05	0.000996022	0.000799969	DMBT1/RAB27B/REG1A/CUZD1	4
CC	GO:0045177	apical part of cell	17/289	384/19717	5.65616e-05	0.00123604	0.000992745	ANXA1/AQP1/CFTR/CLDN4/DSG2/FN1/KCNK1/LMO7/FXYD1/RAB27B/SCNN1A/SLC2A1/EZR/CLDN1/ANO1/PARD6B/MAL2	17
CC	GO:0005913	cell-cell adherens junction	9/289	117/19717	5.7158e-05	0.00123604	0.000992745	ANXA1/CDH1/CDH3/DES/ITGA6/S100A11/VEGFA/NDRG1/TRIM29	9
CC	GO:0071437	invadopodium	4/289	16/19717	7.15981e-05	0.00145723	0.0011704	ITGA3/ITGB1/PLAUR/EZR	4
CC	GO:0016323	basolateral plasma membrane	12/289	217/19717	9.08867e-05	0.00174704	0.00140316	ADRA2A/ANXA1/AQP1/CA9/CLDN4/ITGA6/ITGA3/MET/SLC2A1/EZR/SLC4A4/CLDN1	12
CC	GO:0045178	basal part of cell	6/289	51/19717	9.74301e-05	0.00177425	0.00142502	AQP1/CLDN4/ITGA6/ITGA2/MET/REG1A	6
CC	GO:0005901	caveola	7/289	80/19717	0.000172216	0.00297934	0.0023929	CAV1/CAV2/CDH1/FXYD1/PTGS2/SLC2A1/MYOF	7
CC	GO:0016328	lateral plasma membrane	6/289	57/19717	0.00018241	0.00300542	0.00241385	ANXA1/CDH1/CLDN4/DSG2/GJB2/CLDN1	6
CC	GO:0044853	plasma membrane raft	8/289	109/19717	0.000204385	0.00321441	0.0025817	CAV1/CAV2/CDH1/FXYD1/PTGS2/SLC2A1/EZR/MYOF	8
CC	GO:0045121	membrane raft	14/289	315/19717	0.000244521	0.00364097	0.00292429	CAV1/CAV2/CDH1/CD55/ITGB1/PGK1/FXYD1/PTGS2/SDC4/SLC2A1/EZR/MALL/MYOF/MAL2	14
CC	GO:0098857	membrane microdomain	14/289	316/19717	0.000252553	0.00364097	0.00292429	CAV1/CAV2/CDH1/CD55/ITGB1/PGK1/FXYD1/PTGS2/SDC4/SLC2A1/EZR/MALL/MYOF/MAL2	14
CC	GO:0072562	blood microparticle	9/289	147/19717	0.000325276	0.00450182	0.0036157	C3/CP/FN1/HSPA1A/HSPA1B/IGHA1/IGHM/PRSS1/SLC2A1	9
CC	GO:0043256	laminin complex	3/289	10/19717	0.000346504	0.00461117	0.00370352	LAMA3/LAMB3/LAMC2	3
CC	GO:0098589	membrane region	14/289	328/19717	0.000368106	0.00470963	0.0037826	CAV1/CAV2/CDH1/CD55/ITGB1/PGK1/FXYD1/PTGS2/SDC4/SLC2A1/EZR/MALL/MYOF/MAL2	14
CC	GO:0097386	glial cell projection	4/289	24/19717	0.000381126	0.00470963	0.0037826	GJB2/ITGB1/SCN7A/EZR	4
CC	GO:0042589	zymogen granule membrane	3/289	11/19717	0.000471284	0.00557089	0.00447433	DMBT1/RAB27B/CUZD1	3
CC	GO:0030667	secretory granule membrane	13/289	298/19717	0.000483025	0.00557089	0.00447433	ADAM10/CAV1/CAV2/CD55/DMBT1/PIGR/PLAU/PLAUR/RAB27B/MOXD1/CUZD1/SLC30A8/SYCN	13
CC	GO:0030133	transport vesicle	15/289	392/19717	0.000717169	0.00800454	0.00642895	ADAM10/AREG/KIF1A/CAV2/CHGA/AP3S1/CD55/IGF1/RAB27B/SYPL1/CUZD1/SYT8/IL33/SLC30A8/SYCN	15
CC	GO:0014704	intercalated disc	5/289	50/19717	0.00080738	0.0087298	0.00701146	DES/DSG2/ITGB1/FXYD1/SLC2A1	5
CC	GO:0009925	basal plasma membrane	4/289	34/19717	0.00148267	0.0155455	0.0124856	AQP1/CLDN4/ITGA6/MET	4
CC	GO:0009897	external side of plasma membrane	14/289	393/19717	0.00208828	0.0212514	0.0170683	ANXA1/AZGP1/DMBT1/F3/IGHA1/IGHM/ITGA6/ITGA2/ITGA3/ITGB1/ITGB6/SDC1/CXCL12/TGFBR3	14
CC	GO:0043034	costamere	3/289	19/19717	0.00253759	0.0250859	0.0201481	KRT19/SDC4/AHNAK2	3
CC	GO:0001533	cornified envelope	5/289	65/19717	0.00263411	0.0253168	0.0203335	ANXA1/DSG2/PPL/SPRR1B/SCEL	5
CC	GO:0034774	secretory granule lumen	12/289	321/19717	0.0028935	0.0270581	0.0217321	C3/CDA/FN1/IGF1/PYGL/S100A11/SLPI/TTR/VEGFA/CRISP3/FAM3C/OLFM4	12
CC	GO:0044291	cell-cell contact zone	5/289	71/19717	0.0038677	0.0352165	0.0282846	DES/DSG2/ITGB1/FXYD1/SLC2A1	5
CC	GO:0060205	cytoplasmic vesicle lumen	12/289	338/19717	0.00436897	0.0377368	0.0303088	C3/CDA/FN1/IGF1/PYGL/S100A11/SLPI/TTR/VEGFA/CRISP3/FAM3C/OLFM4	12
CC	GO:0046930	pore complex	3/289	23/19717	0.00444169	0.0377368	0.0303088	ADAM10/C6/C7	3
CC	GO:0031983	vesicle lumen	12/289	339/19717	0.0044717	0.0377368	0.0303088	C3/CDA/FN1/IGF1/PYGL/S100A11/SLPI/TTR/VEGFA/CRISP3/FAM3C/OLFM4	12
CC	GO:0031253	cell projection membrane	12/289	345/19717	0.00512943	0.0422568	0.0339391	AQP1/CA9/EPHA2/ITGA3/ITGB1/KCNK1/PLAUR/REG1A/SCNN1A/EZR/PLEK2/FERMT1	12
CC	GO:0034707	chloride channel complex	4/289	50/19717	0.00613255	0.0493456	0.0396326	CFTR/CLDN4/CLIC3/ANO1	4
CC	GO:0030863	cortical cytoskeleton	6/289	116/19717	0.00728752	0.0573064	0.0460264	CALB2/CDH1/KRT19/SLC2A1/EZR/ANLN	6
CC	GO:1904724	tertiary granule lumen	4/289	55/19717	0.00858009	0.0659713	0.0529858	CDA/CRISP3/OLFM4/METTL7A	4
CC	GO:0042581	specific granule	7/289	160/19717	0.0094251	0.0708932	0.0569388	ADAM10/ANXA3/PLAU/PLAUR/SLPI/CRISP3/OLFM4	7
CC	GO:0030864	cortical actin cytoskeleton	5/289	90/19717	0.0104396	0.0768529	0.0617255	CALB2/CDH1/KRT19/SLC2A1/ANLN	5
CC	GO:0070820	tertiary granule	7/289	164/19717	0.0107046	0.0771624	0.061974	ADAM10/CDA/CD55/PLAU/CRISP3/OLFM4/METTL7A	7
CC	GO:0005921	gap junction	3/289	32/19717	0.0112924	0.0797385	0.0640431	CALB2/GJB2/GJB3	3
CC	GO:0030658	transport vesicle membrane	8/289	208/19717	0.0118676	0.0821237	0.0659588	AREG/CHGA/RAB27B/SYPL1/CUZD1/SYT8/SLC30A8/SYCN	8
CC	GO:0005890	sodium:potassium-exchanging ATPase complex	2/289	12/19717	0.0128248	0.085334	0.0685372	FXYD2/FXYD1	2
CC	GO:0097449	astrocyte projection	2/289	12/19717	0.0128248	0.085334	0.0685372	GJB2/EZR	2
CC	GO:0001726	ruffle	7/289	172/19717	0.0136352	0.0890148	0.0714935	EPHA2/ITGB1/RASA1/S100A11/EZR/FERMT1/FGD6	7
MF	GO:0050839	cell adhesion molecule binding	37/280	499/17697	4.67588e-15	2.43146e-12	2.10168e-12	ADAM10/ANXA1/CDH1/CDH3/DSG2/EPHA2/FN1/SFN/HSPA1A/IGF1/ITGA6/ITGA2/ITGA3/ITGB1/ITGB4/ITGB6/ITGB8/LAMA3/LDHA/PFKP/PPL/S100A11/CXCL12/SPP1/TGFBI/THBS4/EZR/GPRC5A/NDRG1/FBLN5/OLFM4/PAICS/POSTN/TRIM29/TES/FXYD5/ANLN	37
MF	GO:0005201	extracellular matrix structural constituent	19/280	163/17697	1.27951e-11	3.32673e-09	2.87553e-09	COL7A1/COL11A1/COL17A1/DPT/ELN/FBLN1/FN1/LAMA3/LAMB3/LAMC2/MFAP4/MGP/MUC6/OGN/TGFBI/COL14A1/SRPX/FBLN5/POSTN	19
MF	GO:0005178	integrin binding	15/280	132/17697	2.75577e-09	4.77667e-07	4.12882e-07	ADAM10/FN1/IGF1/ITGA2/ITGA3/ITGB1/ITGB4/ITGB6/ITGB8/LAMA3/CXCL12/SPP1/TGFBI/THBS4/FBLN5	15
MF	GO:0048018	receptor ligand activity	27/280	482/17697	1.3828e-08	1.79764e-06	1.55383e-06	ADM/AREG/CHGB/EREG/IGF1/IL18/OGN/PPY/REG1A/CCL19/CCL20/CXCL12/SPP1/SST/THBS4/TTR/VEGFA/WNT7B/TNFSF10/FAM3C/SEMA4B/LEFTY1/DKK1/FLRT2/CKLF/WNT10A/IL33	27
MF	GO:0050840	extracellular matrix binding	10/280	57/17697	1.87762e-08	1.95272e-06	1.68788e-06	ANXA2P2/COL11A1/ELN/ITGA6/ITGA2/ITGA3/ITGB1/SPP1/TGFBI/VEGFA	10
MF	GO:0005539	glycosaminoglycan binding	18/280	229/17697	2.65362e-08	2.2998e-06	1.98788e-06	CEL/COL11A1/FN1/IGHM/LAMC2/REG3A/REG1A/REG1B/SLIT3/SOD3/TGFBR3/THBS4/VEGFA/FGFBP1/POSTN/SMOC2/REG3G/LIPH	18
MF	GO:0045296	cadherin binding	21/280	331/17697	7.58441e-08	5.63413e-06	4.86999e-06	ANXA1/CDH1/CDH3/EPHA2/SFN/HSPA1A/ITGA6/ITGB1/LDHA/PFKP/PPL/S100A11/EZR/GPRC5A/NDRG1/OLFM4/PAICS/TRIM29/TES/FXYD5/ANLN	21
MF	GO:0001618	virus receptor activity	9/280	74/17697	2.45765e-06	0.000131209	0.000113414	CD55/EFNB2/EPHA2/HSPA1A/HSPA1B/ITGA2/ITGB1/ITGB6/CLDN1	9
MF	GO:0104005	hijacked molecular function	9/280	74/17697	2.45765e-06	0.000131209	0.000113414	CD55/EFNB2/EPHA2/HSPA1A/HSPA1B/ITGA2/ITGB1/ITGB6/CLDN1	9
MF	GO:0070492	oligosaccharide binding	5/280	15/17697	2.52325e-06	0.000131209	0.000113414	LOXL2/REG3A/REG1A/REG1B/REG3G	5
MF	GO:0008201	heparin binding	13/280	169/17697	3.0035e-06	0.000141984	0.000122727	CEL/COL11A1/FN1/LAMC2/SLIT3/SOD3/TGFBR3/THBS4/VEGFA/FGFBP1/POSTN/SMOC2/LIPH	13
MF	GO:0042834	peptidoglycan binding	5/280	17/17697	5.06607e-06	0.00021953	0.000189755	IGHM/REG3A/REG1A/REG1B/REG3G	5
MF	GO:0001664	G protein-coupled receptor binding	16/280	280/17697	1.05659e-05	0.000422635	0.000365314	ADM/ADRA2A/C3/HSPA1A/HSPA1B/ITGB4/PPY/RALA/CCL19/CCL20/CXCL12/WNT7B/NMU/CKLF/WNT10A/PPP1R1B	16
MF	GO:1901681	sulfur compound binding	14/280	250/17697	4.70416e-05	0.00171225	0.00148002	CEL/COL11A1/FN1/ITGA2/LAMC2/SLIT3/SOD3/TGFBR3/THBS4/VEGFA/FGFBP1/POSTN/SMOC2/LIPH	14
MF	GO:0004252	serine-type endopeptidase activity	11/280	160/17697	4.93919e-05	0.00171225	0.00148002	CTRL/F3/KLK1/PLAU/PRSS1/CELA3A/CTRC/CELA2B/TMPRSS4/CELA2A/CTRB2	11
MF	GO:0001968	fibronectin binding	5/280	27/17697	5.80562e-05	0.00188683	0.00163092	FBLN1/ITGA3/ITGB1/SDC4/VEGFA	5
MF	GO:0008236	serine-type peptidase activity	11/280	182/17697	0.000156749	0.00479468	0.00414439	CTRL/F3/KLK1/PLAU/PRSS1/CELA3A/CTRC/CELA2B/TMPRSS4/CELA2A/CTRB2	11
MF	GO:0017171	serine hydrolase activity	11/280	186/17697	0.000189623	0.00547799	0.00473502	CTRL/F3/KLK1/PLAU/PRSS1/CELA3A/CTRC/CELA2B/TMPRSS4/CELA2A/CTRB2	11
MF	GO:0005125	cytokine activity	12/280	220/17697	0.000208191	0.00569786	0.00492507	AREG/IL18/CCL19/CCL20/CXCL12/SPP1/VEGFA/TNFSF10/FAM3C/LEFTY1/CKLF/IL33	12
MF	GO:0008083	growth factor activity	10/280	163/17697	0.000275413	0.00716075	0.00618955	AREG/EREG/IGF1/OGN/REG1A/CXCL12/THBS4/VEGFA/LEFTY1/DKK1	10
MF	GO:0004806	triglyceride lipase activity	4/280	21/17697	0.000296857	0.00735075	0.00635378	CEL/PNLIP/PNLIPRP1/PNLIPRP2	4
MF	GO:0052689	carboxylic ester hydrolase activity	9/280	136/17697	0.000317474	0.00749707	0.00648026	CEL/PLA2G1B/PLA2G2A/PNLIP/PNLIPRP1/PNLIPRP2/PON2/NCEH1/LIPH	9
MF	GO:0098631	cell adhesion mediator activity	6/280	59/17697	0.000331601	0.00749707	0.00648026	ANXA1/DSG2/ITGA2/ITGB1/S100A11/TRIM29	6
MF	GO:0005518	collagen binding	6/280	67/17697	0.000660994	0.0143215	0.0123791	FN1/ITGA2/ITGA3/ITGB1/TGFBI/COL14A1	6
MF	GO:0061134	peptidase regulator activity	11/280	219/17697	0.000757988	0.0155099	0.0134064	C3/CAV1/COL7A1/FBLN1/FN1/GAPDH/SERPINB5/SLPI/SPINK1/SPINT2/PCSK1N	11
MF	GO:0004859	phospholipase inhibitor activity	3/280	12/17697	0.000775497	0.0155099	0.0134064	ANXA1/ANXA2P2/ANXA3	3
MF	GO:0016298	lipase activity	8/280	127/17697	0.000939326	0.0180907	0.0156371	CEL/PLA2G1B/PLA2G2A/PNLIP/PNLIPRP1/PNLIPRP2/NCEH1/LIPH	8
MF	GO:0043236	laminin binding	4/280	29/17697	0.00106655	0.0198073	0.0171209	ITGA6/ITGA2/ITGA3/ITGB1	4
MF	GO:0048029	monosaccharide binding	6/280	75/17697	0.0012006	0.021528	0.0186082	HK2/P4HA1/PFKP/PLOD2/PYGL/EGLN3	6
MF	GO:0030246	carbohydrate binding	12/280	271/17697	0.00132554	0.0229761	0.0198599	HK2/LGALS2/LOXL2/P4HA1/REG3A/PFKP/PLOD2/PYGL/REG1A/REG1B/EGLN3/REG3G	12
MF	GO:0044548	S100 protein binding	3/280	15/17697	0.00154845	0.025974	0.0224513	ANXA2P2/S100A11/EZR	3
MF	GO:0097718	disordered domain specific binding	4/280	33/17697	0.00174867	0.0284159	0.0245619	FN1/GAPDH/HSPA1A/EZR	4
MF	GO:0055102	lipase inhibitor activity	3/280	17/17697	0.00226066	0.0356225	0.0307911	ANXA1/ANXA2P2/ANXA3	3
MF	GO:0004857	enzyme inhibitor activity	14/280	375/17697	0.00270375	0.0410478	0.0354806	ANXA1/ANXA2P2/ANXA3/C3/COL7A1/GAPDH/SFN/SERPINB5/SLPI/SPINK1/SPINT2/PCSK1N/PPP1R1B/PHACTR3	14
MF	GO:0048306	calcium-dependent protein binding	5/280	61/17697	0.00276283	0.0410478	0.0354806	ANXA1/ANXA3/DMBT1/S100A11/SYT8	5
MF	GO:0008022	protein C-terminus binding	9/280	187/17697	0.00299917	0.0433214	0.0374458	CDK7/FBLN1/FN1/ID1/SDC1/TOP2A/EZR/ZBTB16/FBLN5	9
MF	GO:0098641	cadherin binding involved in cell-cell adhesion	3/280	19/17697	0.00314706	0.044229	0.0382303	ANXA1/S100A11/TRIM29	3
MF	GO:0008301	DNA binding, bending	3/280	20/17697	0.00365948	0.0487931	0.0421754	FOXL1/TOP2A/HMGA2	3
MF	GO:0031418	L-ascorbic acid binding	3/280	20/17697	0.00365948	0.0487931	0.0421754	P4HA1/PLOD2/EGLN3	3
MF	GO:0004867	serine-type endopeptidase inhibitor activity	6/280	94/17697	0.00378584	0.049216	0.0425409	COL7A1/SERPINB5/SLPI/SPINK1/SPINT2/PCSK1N	6
MF	GO:0030020	extracellular matrix structural constituent conferring tensile strength	4/280	41/17697	0.00392051	0.0497235	0.0429796	COL7A1/COL11A1/COL17A1/COL14A1	4
MF	GO:0005254	chloride channel activity	5/280	75/17697	0.00670588	0.0824102	0.0712331	CFTR/CLDN4/FXYD1/CLIC3/ANO1	5
MF	GO:0004866	endopeptidase inhibitor activity	8/280	175/17697	0.00681469	0.0824102	0.0712331	C3/COL7A1/GAPDH/SERPINB5/SLPI/SPINK1/SPINT2/PCSK1N	8
MF	GO:0008009	chemokine activity	4/280	49/17697	0.00743396	0.0878559	0.0759402	CCL19/CCL20/CXCL12/CKLF	4
MF	GO:0098632	cell-cell adhesion mediator activity	4/280	50/17697	0.00798189	0.0922352	0.0797255	ANXA1/DSG2/S100A11/TRIM29	4
MF	GO:0004175	endopeptidase activity	14/280	427/17697	0.00832482	0.0925894	0.0800318	ADAM10/CTRL/F3/KLK1/MMP11/PGC/PLAU/PRSS1/CELA3A/CTRC/CELA2B/TMPRSS4/CELA2A/CTRB2	14
MF	GO:0030414	peptidase inhibitor activity	8/280	182/17697	0.00854672	0.0925894	0.0800318	C3/COL7A1/GAPDH/SERPINB5/SLPI/SPINK1/SPINT2/PCSK1N	8
MF	GO:0061135	endopeptidase regulator activity	8/280	182/17697	0.00854672	0.0925894	0.0800318	C3/COL7A1/GAPDH/SERPINB5/SLPI/SPINK1/SPINT2/PCSK1N	8
KEGG	hsa04972	Pancreatic secretion	21/159	102/8076	3.30322e-16	7.39922e-14	6.57167e-14	AMY2B/FXYD2/ATP2A3/CEL/CFTR/CPA1/CPA2/CPB1/CTRL/PLA2G1B/PLA2G2A/PNLIP/PNLIPRP1/PNLIPRP2/PRSS1/RAB27B/SLC4A4/CELA3A/CELA2B/CELA2A/CTRB2	21
KEGG	hsa04512	ECM-receptor interaction	15/159	88/8076	1.22423e-10	1.37114e-08	1.21779e-08	FN1/ITGA6/ITGA2/ITGA3/ITGB1/ITGB4/ITGB6/ITGB8/LAMA3/LAMB3/LAMC2/SDC1/SDC4/SPP1/THBS4	15
KEGG	hsa04974	Protein digestion and absorption	15/159	103/8076	1.22159e-09	9.12118e-08	8.10105e-08	FXYD2/COL7A1/COL11A1/COL17A1/CPA1/CPA2/CPB1/CTRL/ELN/PRSS1/COL14A1/CELA3A/CELA2B/CELA2A/CTRB2	15
KEGG	hsa04510	Focal adhesion	18/159	201/8076	6.97814e-08	3.90776e-06	3.47071e-06	CAV1/CAV2/FN1/IGF1/ITGA6/ITGA2/ITGA3/ITGB1/ITGB4/ITGB6/ITGB8/LAMA3/LAMB3/LAMC2/MET/SPP1/THBS4/VEGFA	18
KEGG	hsa05412	Arrhythmogenic right ventricular cardiomyopathy	10/159	77/8076	2.32822e-06	0.000104304	9.26387e-05	ATP2A3/DES/DSG2/ITGA6/ITGA2/ITGA3/ITGB1/ITGB4/ITGB6/ITGB8	10
KEGG	hsa04151	PI3K-Akt signaling pathway	21/159	354/8076	5.39207e-06	0.000201304	0.00017879	AREG/EPHA2/EREG/FN1/IGF1/ITGA6/ITGA2/ITGA3/ITGB1/ITGB4/ITGB6/ITGB8/LAMA3/LAMB3/LAMC2/MET/SPP1/THBS4/VEGFA/DDIT4/G6PC2	21
KEGG	hsa05410	Hypertrophic cardiomyopathy	10/159	90/8076	9.74905e-06	0.000295694	0.000262623	ATP2A3/DES/IGF1/ITGA6/ITGA2/ITGA3/ITGB1/ITGB4/ITGB6/ITGB8	10
KEGG	hsa05205	Proteoglycans in cancer	15/159	205/8076	1.13692e-05	0.000295694	0.000262623	CAV1/CAV2/FN1/IGF1/ITGA2/ITGB1/MET/PLAU/PLAUR/SDC1/SDC4/VEGFA/EZR/WNT7B/WNT10A	15
KEGG	hsa05222	Small cell lung cancer	10/159	92/8076	1.18806e-05	0.000295694	0.000262623	CKS2/FN1/ITGA6/ITGA2/ITGA3/ITGB1/LAMA3/LAMB3/LAMC2/PTGS2	10
KEGG	hsa05414	Dilated cardiomyopathy	10/159	96/8076	1.73726e-05	0.000363352	0.000322714	ATP2A3/DES/IGF1/ITGA6/ITGA2/ITGA3/ITGB1/ITGB4/ITGB6/ITGB8	10
KEGG	hsa04975	Fat digestion and absorption	7/159	43/8076	1.78432e-05	0.000363352	0.000322714	CEL/CLPS/PLA2G1B/PLA2G2A/PNLIP/PNLIPRP1/PNLIPRP2	7
KEGG	hsa05165	Human papillomavirus infection	19/159	331/8076	2.49069e-05	0.000464929	0.000412931	FN1/ITGA6/ITGA2/ITGA3/ITGB1/ITGB4/ITGB6/ITGB8/LAMA3/LAMB3/LAMC2/PTGS2/SPP1/THBS4/VEGFA/WNT7B/RBPJL/WNT10A/PARD6B	19
KEGG	hsa00010	Glycolysis / Gluconeogenesis	8/159	67/8076	4.60648e-05	0.000793731	0.000704959	ADH1B/ENO2/GAPDH/HK2/LDHA/PFKP/PGK1/G6PC2	8
KEGG	hsa04066	HIF-1 signaling pathway	10/159	109/8076	5.27395e-05	0.000843831	0.000749456	ENO2/GAPDH/HK2/IGF1/LDHA/PFKP/PGK1/SLC2A1/VEGFA/EGLN3	10
KEGG	hsa04610	Complement and coagulation cascades	7/159	85/8076	0.00136985	0.0204565	0.0181686	C3/C6/C7/CD55/F3/PLAU/PLAUR	7
KEGG	hsa05230	Central carbon metabolism in cancer	6/159	70/8076	0.00245822	0.034415	0.030566	HK2/LDHA/MET/PFKP/SLC2A1/SLC16A3	6
KEGG	hsa04514	Cell adhesion molecules	9/159	149/8076	0.00264018	0.0347883	0.0308975	CDH1/CDH3/CLDN4/ITGA6/ITGB1/ITGB8/SDC1/SDC4/CLDN1	9
KEGG	hsa05100	Bacterial invasion of epithelial cells	6/159	77/8076	0.00397207	0.0494302	0.0439018	CAV1/CAV2/CDH1/FN1/ITGB1/MET	6
KEGG	hsa00500	Starch and sucrose metabolism	4/159	36/8076	0.00521851	0.0615235	0.0546426	AMY2B/HK2/PYGL/G6PC2	4
KEGG	hsa04960	Aldosterone-regulated sodium reabsorption	4/159	37/8076	0.00576286	0.0645441	0.0573253	FXYD2/SFN/IGF1/SCNN1A	4
KEGG	hsa05145	Toxoplasmosis	7/159	112/8076	0.00647246	0.0690396	0.0613181	HSPA1A/HSPA1B/ITGA6/ITGB1/LAMA3/LAMB3/LAMC2	7
KEGG	hsa00561	Glycerolipid metabolism	5/159	61/8076	0.00680453	0.0692825	0.0615338	CEL/PNLIP/PNLIPRP1/PNLIPRP2/MBOAT2	5
KEGG	hsa00590	Arachidonic acid metabolism	5/159	63/8076	0.00779161	0.0758835	0.0673966	GPX3/PLA2G1B/PLA2G2A/PTGDS/PTGS2	5
KEGG	hsa04976	Bile secretion	6/159	90/8076	0.00846981	0.0790516	0.0702103	AQP1/FXYD2/CFTR/SLC2A1/SLC4A4/NCEH1	6
KEGG	hsa04360	Axon guidance	9/159	181/8076	0.00934761	0.0837546	0.0743873	EFNB2/EPHA2/ITGB1/MET/RASA1/CXCL12/SLIT3/SEMA4B/PARD6B	9
KEGG	hsa04964	Proximal tubule bicarbonate reclamation	3/159	23/8076	0.00993203	0.0855682	0.0759981	AQP1/FXYD2/SLC4A4	3
KEGG	hsa04810	Regulation of actin cytoskeleton	10/159	218/8076	0.0107855	0.0894799	0.0794722	FN1/ITGA6/ITGA2/ITGA3/ITGB1/ITGB4/ITGB6/ITGB8/CXCL12/EZR	10
