# Supplementary material for: An Inflammatory Response-Related Gene Signature Reveals Distinct Survival Outcome and Tumor Microenvironment Characterization in Pancreatic Cancer
Source: Front Mol Biosci. 2022 Jun 8;9:876607. doi: 10.3389/fmolb.2022.876607 (PMC9216734; doi:10.3389/fmolb.2022.876607)
Supplement: Supplementary file 4 [file Table1.XLSX]

## Sheet: Supplementary Table S3
Supplementary table3. 307 DEGs identified by integrated analysis using limma algorithm with p. adj<0.05 & Log2|FC|>0.5
Gene	Regulated	P .adj	logFC
MET	Up	6.94639e-58	1.33341
LAMC2	Up	2.0463e-19	1.21567
COL17A1	Up	1.06312e-10	1.16862
S100A2	Up	4.35822e-11	1.13539
ITGA3	Up	4.8831e-27	1.1289
AHNAK2	Up	2.92553e-15	1.12487
DKK1	Up	1.20429e-11	1.12145
SLC2A1	Up	8.41512e-13	1.04926
NT5E	Up	3.88642e-17	0.974877
ADM	Up	5.3633e-10	0.961161
LAMB3	Up	5.72704e-17	0.943816
DCBLD2	Up	6.19242e-13	0.941311
LAMA3	Up	2.47816e-11	0.928562
GJB2	Up	3.03484e-09	0.925828
ARNTL2	Up	2.81309e-20	0.904981
KRT19	Up	2.06643e-15	0.881434
SCEL	Up	1.88541e-09	0.878336
ITGA2	Up	8.52958e-16	0.877296
ERO1L	Up	1.36816e-17	0.876907
AREG	Up	3.38371e-09	0.855962
PLEK2	Up	1.97228e-13	0.84222
MBOAT2	Up	1.48095e-14	0.840172
ANXA3	Up	8.72125e-15	0.830338
TRIM29	Up	3.72821e-05	0.823222
CA9	Up	7.68662e-05	0.816461
COL11A1	Up	0.000450898	0.810041
ITGB4	Up	5.65649e-18	0.804484
C19orf33	Up	1.95402e-13	0.803302
MUC16	Up	6.47424e-05	0.801502
PLAU	Up	4.97827e-10	0.800252
FAM3C	Up	1.69203e-23	0.782286
P4HA1	Up	2.11655e-12	0.775121
IGF2BP2	Up	9.75321e-19	0.774411
WNT10A	Up	3.87811e-10	0.768231
CAV2	Up	1.28749e-14	0.766525
UBE2C	Up	8.96906e-11	0.756672
PARD6B	Up	1.96081e-12	0.755061
MALL	Up	1.49616e-10	0.751601
GPR126	Up	3.9584e-09	0.748899
ITGB6	Up	1.18176e-07	0.744129
UCA1	Up	8.65994e-05	0.743161
SLC16A3	Up	2.37055e-15	0.735822
CALB2	Up	1.47898e-05	0.725449
ANXA1	Up	2.64485e-12	0.724751
PGK1	Up	2.37055e-15	0.719697
KRT7	Up	3.6477e-09	0.716249
LOXL2	Up	1.17946e-08	0.714068
CELSR1	Up	2.37055e-15	0.712084
ITGB8	Up	5.94191e-13	0.71033
FN1	Up	3.90371e-07	0.704173
HMGA1	Up	8.10086e-13	0.703477
ARL14	Up	0.000167413	0.702231
DSG2	Up	1.16891e-14	0.695112
SYT8	Up	1.06146e-06	0.691247
CAV1	Up	5.20158e-10	0.691211
C15orf48	Up	1.32522e-07	0.68863
TOP2A	Up	1.96757e-07	0.688064
CDH3	Up	1.37424e-10	0.687912
AP1S3	Up	9.75321e-19	0.68776
ENO2	Up	2.47375e-09	0.687588
ITGA6	Up	5.30524e-12	0.684136
PADI1	Up	0.000286363	0.676213
FAM83A	Up	7.29358e-06	0.67559
IGFL2	Up	0.000102325	0.673683
ANO1	Up	2.52336e-07	0.673551
PFKP	Up	1.26831e-15	0.669316
PTGS2	Up	7.11373e-06	0.667717
SPP1	Up	6.77225e-05	0.666093
CDA	Up	2.34914e-06	0.664377
EREG	Up	1.48874e-10	0.6625
MAL2	Up	9.86789e-10	0.657007
CLIC3	Up	1.03449e-05	0.656994
EPHA2	Up	1.96081e-12	0.6555
PHACTR3	Up	4.14646e-06	0.655175
SLPI	Up	1.80012e-06	0.652011
SDC1	Up	5.07163e-09	0.648808
HSPA1B	Up	3.10202e-05	0.648768
WNT7B	Up	1.25728e-12	0.643166
KDM3A	Up	8.52958e-16	0.638749
GPR87	Up	4.73598e-10	0.636483
HSPA1A	Up	3.61336e-06	0.635128
IRF6	Up	5.86682e-08	0.634637
SERPINB5	Up	3.32127e-06	0.634493
CA12	Up	2.82895e-05	0.632581
FGFBP1	Up	1.66638e-05	0.630625
C20orf199	Up	2.71995e-11	0.629006
OCIAD2	Up	1.14027e-11	0.624971
TSPAN1	Up	2.34572e-06	0.624205
ERRFI1	Up	2.3412e-08	0.622841
CDCP1	Up	4.48444e-14	0.62197
KRT5	Up	0.0024022	0.62177
DDX60	Up	9.57379e-09	0.621637
LDHA	Up	5.65649e-18	0.62083
KCNK1	Up	4.25174e-09	0.619498
GJB3	Up	2.24813e-12	0.618576
CLDN1	Up	3.28097e-08	0.617683
PPL	Up	3.54028e-11	0.613139
HS3ST1	Up	3.457e-10	0.60966
AMIGO2	Up	3.0541e-08	0.608682
HK2	Up	3.68625e-10	0.605221
CD55	Up	3.40501e-06	0.603184
TPX2	Up	9.45854e-09	0.602447
NCEH1	Up	2.59525e-08	0.599315
CLDN4	Up	6.34278e-08	0.598799
WEE1	Up	3.14908e-09	0.596754
TGFBI	Up	3.42915e-08	0.596275
ASAP2	Up	1.44506e-14	0.595116
KRT6A	Up	0.00765157	0.594783
IGF2BP3	Up	9.47796e-06	0.58928
ID1	Up	8.61083e-10	0.587204
CP	Up	0.000922233	0.581786
OAS3	Up	2.39439e-06	0.581786
S100A11	Up	9.31989e-14	0.580058
SPRR1B	Up	0.00122565	0.578695
OSBPL3	Up	1.37434e-14	0.578521
RALA	Up	7.65719e-13	0.577317
SEMA4B	Up	6.23708e-10	0.57704
POSTN	Up	4.91864e-05	0.574141
CDK7	Up	7.18507e-18	0.573324
PLAUR	Up	8.94184e-09	0.571563
ITGB1	Up	2.29819e-14	0.570604
EZR	Up	1.13947e-10	0.570048
FERMT1	Up	2.25463e-07	0.570011
CKLF	Up	6.24127e-16	0.569056
FAM108C1	Up	9.59156e-06	0.568283
TMPRSS4	Up	0.000206462	0.564866
FGD6	Up	4.4472e-12	0.563417
IL18	Up	2.744e-09	0.560956
IFI27	Up	1.93873e-06	0.559314
F3	Up	2.46843e-07	0.558872
ANLN	Up	1.09685e-11	0.555548
GAPDH	Up	1.13493e-16	0.551567
CRABP2	Up	0.00033811	0.551103
TNFRSF21	Up	7.4064e-12	0.550961
IL1RAP	Up	1.22376e-13	0.550739
PLOD2	Up	1.49344e-08	0.549968
MYOF	Up	1.62038e-11	0.545878
FOXM1	Up	1.41911e-06	0.545422
PYGL	Up	3.08234e-09	0.545015
B3GNT5	Up	1.61135e-11	0.545011
CKS2	Up	2.03287e-09	0.544594
PLEKHM1P	Up	1.1856e-11	0.543555
COL7A1	Up	3.21008e-05	0.542771
VEGFA	Up	2.09051e-07	0.542068
EGLN3	Up	5.59896e-06	0.539222
HMGA2	Up	1.88393e-08	0.537293
TM4SF1	Up	1.20429e-11	0.537192
MMP11	Up	0.000475444	0.535042
ZNF185	Up	2.3412e-08	0.531738
SFN	Up	4.67882e-08	0.53106
NMU	Up	3.12253e-08	0.530626
SPINT2	Up	1.3783e-10	0.530233
GPRC5A	Up	1.07962e-06	0.529936
TNFSF10	Up	1.25254e-06	0.529376
MFI2	Up	1.44552e-07	0.528202
ZFAND2A	Up	5.98014e-08	0.527634
SDC4	Up	7.80111e-09	0.527599
FOXL1	Up	1.47647e-08	0.527386
H1F0	Up	2.58861e-12	0.527002
NET1	Up	1.95628e-08	0.526812
SLC35F2	Up	9.60069e-14	0.525074
AP3S1	Up	1.21085e-08	0.524689
DDIT4	Up	4.70075e-06	0.524205
PKM2	Up	2.26873e-11	0.524174
HSN2	Up	9.50824e-09	0.523308
FNDC3B	Up	2.93144e-13	0.523069
TES	Up	1.39946e-15	0.523043
PON2	Up	1.30703e-09	0.523
TNS4	Up	0.00124589	0.522684
S100A16	Up	1.16023e-09	0.522413
SGPP2	Up	2.65214e-06	0.522271
PLS3	Up	3.10214e-11	0.521606
LIPH	Up	9.4583e-06	0.521372
SYPL1	Up	4.55241e-11	0.521024
FAM83B	Up	1.37313e-06	0.519081
RAB27B	Up	5.61371e-06	0.517744
ANXA2P2	Up	1.65602e-13	0.517307
C5orf46	Up	3.1469e-05	0.516372
DHRS9	Up	0.0182322	0.512271
RASA1	Up	9.07668e-16	0.511518
CCL20	Up	0.000844081	0.508371
PAICS	Up	1.22376e-13	0.506212
CDH1	Up	4.67882e-08	0.50488
FXYD5	Up	1.17613e-11	0.504828
F2RL1	Up	3.80935e-08	0.504615
EFNB2	Up	1.63418e-08	0.504125
IL8	Up	0.00919906	0.503654
LMO7	Up	8.74876e-06	0.50354
NDRG1	Up	7.23943e-09	0.502747
BCAR3	Up	2.47673e-15	0.502331
ADAM10	Up	3.04575e-15	0.501831
TMEM158	Up	3.5564e-05	0.501332
SCNN1A	Up	8.66656e-06	0.501139
FAM83H	Up	2.3412e-08	0.500255
FXYD2	Down	0.000195076	-0.503866
ERO1LB	Down	4.56535e-06	-0.505158
TGFBR3	Down	3.03923e-07	-0.51136
GPR133	Down	2.46823e-10	-0.514248
MGP	Down	8.66912e-05	-0.515854
SRPX	Down	6.22497e-06	-0.516599
MOXD1	Down	3.66046e-05	-0.519236
CFTR	Down	0.0159085	-0.51959
HMGCS2	Down	0.00168323	-0.521342
RGS5	Down	4.69469e-05	-0.522625
FBLN1	Down	2.00002e-06	-0.524248
KIF1A	Down	7.89211e-09	-0.529657
ELN	Down	3.9584e-09	-0.529859
APOD	Down	0.0101613	-0.530686
SLC30A8	Down	4.30503e-05	-0.533514
FXYD1	Down	4.67931e-12	-0.536153
DES	Down	0.00881693	-0.536576
PCSK1N	Down	5.06401e-06	-0.537273
ATP2A3	Down	7.69467e-09	-0.541304
C3	Down	0.000176955	-0.545976
IGHA1	Down	0.0101261	-0.546325
LGALS2	Down	6.61506e-05	-0.547091
AZGP1	Down	0.000407163	-0.548207
CCDC69	Down	1.62297e-09	-0.548453
AQP1	Down	3.44262e-06	-0.556684
FLRT2	Down	1.221e-06	-0.55779
CRISP3	Down	0.0101453	-0.56179
IGHM	Down	0.0149725	-0.566176
GPX3	Down	1.13434e-05	-0.566302
DMBT1	Down	0.0265014	-0.567529
PRSS1	Down	0.000751933	-0.575516
REG1P	Down	0.000295129	-0.57718
C2CD4B	Down	3.217e-06	-0.580702
OMD	Down	9.58915e-06	-0.580935
G6PC2	Down	8.10897e-06	-0.5826
SLCO2A1	Down	5.67796e-08	-0.586341
PDK4	Down	5.66941e-06	-0.587347
ALDH1A1	Down	1.50539e-07	-0.588332
POU2AF1	Down	4.19098e-06	-0.588417
TMEM119	Down	3.99075e-07	-0.588853
SPINK1	Down	0.026809	-0.588855
DPT	Down	2.71995e-11	-0.594261
LMO3	Down	4.49086e-15	-0.595158
ERP27	Down	0.0119348	-0.595667
TSPAN7	Down	7.85158e-15	-0.596655
CELP	Down	0.000153597	-0.598898
KLK1	Down	0.0106717	-0.606412
IGF1	Down	5.15575e-06	-0.617586
METTL7A	Down	3.36241e-09	-0.621853
SMOC2	Down	2.80904e-06	-0.622449
GATM	Down	0.000825405	-0.632871
BTG2	Down	2.48292e-10	-0.634758
IL33	Down	2.5684e-07	-0.637689
SLIT3	Down	1.63418e-08	-0.637976
CHGA	Down	0.000658651	-0.638253
CXCL12	Down	2.14988e-08	-0.645794
ZBTB16	Down	9.76321e-08	-0.650828
ADRA2A	Down	2.15936e-05	-0.651009
RBPJL	Down	0.000328177	-0.674119
SCN7A	Down	1.84439e-09	-0.674664
BEX1	Down	4.75669e-06	-0.682212
SST	Down	0.00226502	-0.719052
PPP1R1B	Down	0.00104928	-0.72044
MFAP4	Down	2.49168e-10	-0.723118
REG3G	Down	0.00344605	-0.724735
PNLIPRP1	Down	0.000823481	-0.734818
PIGR	Down	0.00428475	-0.736168
SOD3	Down	8.96906e-11	-0.73902
SLC4A4	Down	0.000655532	-0.739804
PTGDS	Down	1.18558e-05	-0.744636
MT1G	Down	0.000259194	-0.749926
SFRP4	Down	1.07669e-06	-0.755578
LEFTY1	Down	8.33357e-06	-0.761051
C6	Down	9.4583e-06	-0.775612
PGC	Down	0.00963699	-0.777383
CELA2A	Down	0.00210601	-0.78763
CUZD1	Down	0.0028636	-0.797154
TTR	Down	0.00416701	-0.799801
PDIA2	Down	3.6286e-05	-0.800601
THBS4	Down	5.84146e-07	-0.808917
IGJ	Down	0.000629257	-0.822852
CTRL	Down	0.000563616	-0.823609
OLFM4	Down	0.00888493	-0.827813
FBLN5	Down	1.13947e-10	-0.83203
MUC6	Down	0.000464143	-0.836583
CHGB	Down	0.000102325	-0.839366
HSPB6	Down	5.93499e-08	-0.848937
REG3A	Down	0.0112599	-0.862856
PNLIPRP2	Down	0.00153625	-0.883504
REG1A	Down	0.00941293	-0.888234
SFRP5	Down	1.03866e-06	-0.894988
REG1B	Down	0.0183587	-0.904462
CCL19	Down	2.89661e-07	-0.913079
SYCN	Down	0.000843793	-0.947987
CELA2B	Down	0.000154228	-0.949762
GP2	Down	0.00182105	-0.972009
COL14A1	Down	2.3412e-08	-0.978736
PLA2G1B	Down	0.00562797	-0.987296
CPA2	Down	0.00162071	-1.00318
CTRC	Down	0.000580616	-1.01764
CPA1	Down	0.00478617	-1.06322
CTRB2	Down	0.00436371	-1.06642
AMY2B	Down	0.000294894	-1.06724
OGN	Down	1.06312e-10	-1.07971
CLPS	Down	0.0025935	-1.12163
CPB1	Down	0.00461368	-1.1499
PNLIP	Down	0.00318201	-1.1696
CEL	Down	0.00280282	-1.17183
ADH1B	Down	2.10526e-12	-1.19696
CELA3A	Down	0.000727477	-1.23748
PLA2G2A	Down	4.28789e-07	-1.28853
C7	Down	3.81812e-11	-1.32691
PPY	Down	0.000201239	-1.35185
